# Supplementary material for: Artificial intelligence in medical education - perception among medical students
Source: BMC Med Educ. 2024 Jul 27;24:804. doi: 10.1186/s12909-024-05760-0 (PMC11283685; doi:10.1186/s12909-024-05760-0)
Supplement: Supplementary file 2 — Supplementary Material 2 [file 12909_2024_5760_MOESM2_ESM.xlsx]

## Sheet: Form responses 1
Timestamp	Score	I, hereby agree voluntarily to include myself in the project “ARTIFICIAL INTELLIGENCE IN MEDICAL EDUCATION- PERCEPTION AMONG MEDICAL STUDENTS” conducted by Dr. Preetha Jackson. I understand that I need not take any financial burden for the study. I am also aware that by participating in this study I will not be exposed to any physical or mental harm. I am fully aware that my identity will not be …	1.Age	2.Gender	3.Year	4. When choosing a field of specialization, is your choice affected by how artificial intelligence is used in that field?	5. Have you received training in AI at your medical school or elsewhere? (more than one can be marked)	6. How would you describe your level of knowledge about AI applications in medicine?	7. Can you evaluate the reliability of a diagnostic application using AI?	8. How much do you agree with the statement “The use of AI in medicine reduces the need for physicians and thus employment opportunities”?	9. How much do you agree with the statement “It cannot replace the physician; but it can help him.”	10. How much do you agree with the statement “I think I will be a better doctor with the widespread use of AI applications.”	11. How much do you agree with the statement “Currently, I feel competent enough to inform patients about the features and risks of AI applications.”	12. How much do you agree with the statement “I think I can protect professional confidentiality when using AI applications.”	13. Are you in favour of a structured training in AI applications during the medical education	Hu14. Please choose to which degree you agree with the statements below on the possible effects of AI applications in medicine in the table below: [Negatively affects the relationship of the physician with the patient.]	Hu14. Please choose to which degree you agree with the statements below on the possible effects of AI applications in medicine in the table below: [Reduces errors in medical practice.]	Hu14. Please choose to which degree you agree with the statements below on the possible effects of AI applications in medicine in the table below: [Devalues the medical profession.]	Hu14. Please choose to which degree you agree with the statements below on the possible effects of AI applications in medicine in the table below: [Facilitates patients 'access to the service.]	Hu14. Please choose to which degree you agree with the statements below on the possible effects of AI applications in medicine in the table below: [Damages the trust which is the basis of the patient-physician relationship.]	Hu14. Please choose to which degree you agree with the statements below on the possible effects of AI applications in medicine in the table below: [Reduces the humanistic aspect of the medical profession.]	Hu14. Please choose to which degree you agree with the statements below on the possible effects of AI applications in medicine in the table below: [Violations of professional confidentiality may occur more.]	Hu14. Please choose to which degree you agree with the statements below on the possible effects of AI applications in medicine in the table below: [Enables the physician to make more accurate decisions.]	Hu14. Please choose to which degree you agree with the statements below on the possible effects of AI applications in medicine in the table below: [Increases patients 'confidence in medicine]	Hu14. Please choose to which degree you agree with the statements below on the possible effects of AI applications in medicine in the table below: [Allows the patient to increase their control over own health.]	Hu14. Please choose to which degree you agree with the statements below on the possible effects of AI applications in medicine in the table below: [Facilitates patient education.]	Hu14. Please choose to which degree you agree with the statements below on the possible effects of AI applications in medicine in the table below: [Facilitates physicians' access to information]	15.Please choose to which degree you think the given titles should be included in medical curriculum? [Knowledge and skills about AI applications]	15.Please choose to which degree you think the given titles should be included in medical curriculum? [Training to prevent and solve ethical problems that may arise with Al applications]	15.Please choose to which degree you think the given titles should be included in medical curriculum? [Wide use of health mobile applications in preventative healthcare]	15.Please choose to which degree you think the given titles should be included in medical curriculum? [Al analyses that help to understand and predict health phenomena in the community]	15.Please choose to which degree you think the given titles should be included in medical curriculum? [Al -assisted genetic risk assessment]	15.Please choose to which degree you think the given titles should be included in medical curriculum? [Al -assisted risk analysis for diseases ]	15.Please choose to which degree you think the given titles should be included in medical curriculum? [Al -assisted surveillance, filiation and patient isolation in epidemics]	15.Please choose to which degree you think the given titles should be included in medical curriculum? [Applications for reducing medical errors]	15.Please choose to which degree you think the given titles should be included in medical curriculum? [Applications for assisting clinical decision making]	15.Please choose to which degree you think the given titles should be included in medical curriculum? [Al -assisted emergency response]	15.Please choose to which degree you think the given titles should be included in medical curriculum? [Robotic surgery/treatment]	15.Please choose to which degree you think the given titles should be included in medical curriculum? [Virtual assistant]	15.Please choose to which degree you think the given titles should be included in medical curriculum? [Applications that will increase patients' compliance with treatment]	15.Please choose to which degree you think the given titles should be included in medical curriculum? [Al -assisted diagnosis and treatment of psychiatric diseases]	15.Please choose to which degree you think the given titles should be included in medical curriculum? [Al in scientific research]	15.Please choose to which degree you think the given titles should be included in medical curriculum? [Any other topic]
2023-07-31 17:45:14	0	I agree	24	F	5	Yes	a) No; I received no training.	c) I have partial knowledge	b) I think I can mostly evaluate.	d)Mostly Disagree	a)Totally Agree	b)Mostly Agree	c)Unsure	c)Unsure	Yes	Mostly Agree	Totally Agree	Totally Disagree	Totally Agree	Unsure	Unsure	Mostly Agree	Mostly Agree	Mostly Agree	Mostly Agree	Mostly Agree	Mostly Agree	Definitely should be included	Definitely should be included	Would be good	Definitely should be included	Definitely should be included	Definitely should be included	Definitely should be included	Definitely should be included	Would be good	Definitely should be included	Would be good	Definitely should be included	Would be good	Definitely should be included	Would be good	Would be good
2023-08-01 17:45:15	0	I agree	24	F	5	Maybe	a) No; I received no training.	c) I have partial knowledge	b) I think I can mostly evaluate.	d)Mostly Disagree	a)Totally Agree	b)Mostly Agree	c)Unsure	c)Unsure	Yes	Mostly Agree	Mostly Agree	Totally Disagree	Totally Agree	Unsure	Mostly Disagree	Mostly Agree	Mostly Agree	Mostly Agree	Mostly Agree	Mostly Agree	Mostly Agree	Definitely should be included	Definitely should be included	Definitely should be included	Would be good	Definitely should be included	Definitely should be included	Would be good	Definitely should be included	Would be good	Definitely should be included	Definitely should be included	Definitely should be included	Would be good	Definitely should be included	Definitely should be included	Definitely should be included
2023-08-02 17:45:15	0	I agree	22	F	4	No	a) No; I received no training.	a) I have no knowledge	c) I am not sure.	c)Unsure	a)Totally Agree	c)Unsure	c)Unsure	c)Unsure	No	Totally Agree	Totally Disagree	Mostly Agree	Mostly Disagree	Totally Agree	Totally Agree	Totally Agree	Unsure	Unsure	Mostly Agree	Mostly Agree	Mostly Agree	Would be good	Would be good	Would be good	Would be good	Would be good	Would be good	Would be good	Would be good	Would be good	Would be good	Would be good	Would be good	Would be good	Would be good	Would be good	Would be good
2023-08-03 17:45:15	0	I agree	23	M	4	Yes	e) I attended an online training.	d) I am quite knowledgeable	c) I am not sure.	b)Mostly Agree	a)Totally Agree	a)Totally Agree	b)Mostly Agree	c)Unsure	Yes	Unsure	Mostly Agree	Mostly Disagree	Totally Agree	Mostly Agree	Mostly Agree	Mostly Disagree	Mostly Agree	Mostly Agree	Totally Agree	Totally Agree	Mostly Agree	Definitely should be included	Definitely should be included	Definitely should be included	Definitely should be included	Definitely should be included	Definitely should be included	Definitely should be included	Definitely should be included	Definitely should be included	Would be good	Definitely should be included	Definitely should be included	Definitely should be included	Definitely should be included	Definitely should be included	Would be good
2023-08-04 17:45:15	0	I agree	23	F	4	Maybe	a) No; I received no training.	b) I’ve heard about it but possess no knowledge	b) I think I can mostly evaluate.	b)Mostly Agree	a)Totally Agree	a)Totally Agree	c)Unsure	c)Unsure	Yes	Unsure	Mostly Agree	Unsure	Unsure	Mostly Disagree	Unsure	Mostly Disagree	Mostly Agree	Mostly Agree	Mostly Agree	Mostly Agree	Mostly Agree	Would be good	Would be good	Would be good	Would be good	Would be good	Would be good	Would be good	Would be good	Would be good	Would be good	Would be good	Would be good	Unsure	Unsure	Would be good	Would be good
2023-08-05 17:45:15	0	I agree	24	F	4	No	a) No; I received no training.	a) I have no knowledge	c) I am not sure.	b)Mostly Agree	a)Totally Agree	c)Unsure	e)Totally Disagree	c)Unsure	Yes	Unsure	Mostly Agree	Mostly Disagree	Mostly Agree	Unsure	Unsure	Unsure	Mostly Agree	Mostly Agree	Mostly Agree	Mostly Agree	Mostly Agree	Would be good	Would be good	Would be good	Would be good	Would be good	Would be good	Would be good	Would be good	Would be good	Would be good	Would be good	Would be good	Would be good	Would be good	Would be good	Would be good
2023-08-06 17:45:15	0	I agree	22	F	4	Yes	a) No; I received no training.	b) I’ve heard about it but possess no knowledge	c) I am not sure.	d)Mostly Disagree	b)Mostly Agree	c)Unsure	c)Unsure	c)Unsure	Yes	Unsure	Unsure	Mostly Agree	Mostly Agree	Unsure	Mostly Agree	Mostly Agree	Unsure	Unsure	Unsure	Mostly Agree	Mostly Agree	Not a must	Unsure	Would be good	Unsure	Would be good	Would be good	Unsure	Unsure	Unsure	Unsure	Not a must	Unsure	Unsure	Unsure	Would be good	Unsure
2023-08-07 17:45:15	0	I agree	23	F	4	No	a) No; I received no training.	a) I have no knowledge	c) I am not sure.	c)Unsure	b)Mostly Agree	c)Unsure	c)Unsure	d)Mostly Disagree	Yes	Mostly Agree	Unsure	Unsure	Mostly Agree	Mostly Agree	Totally Agree	Mostly Agree	Unsure	Mostly Disagree	Unsure	Mostly Agree	Mostly Agree	Would be good	Unsure	Unsure	Unsure	Unsure	Unsure	Would be good	Unsure	Would be good	Unsure	Would be good	Would be good	Unsure	Would be good	Would be good	Would be good
2023-08-08 17:45:15	0	I agree	25	M	4	No	a) No; I received no training.	b) I’ve heard about it but possess no knowledge	c) I am not sure.	b)Mostly Agree	a)Totally Agree	d)Mostly Disagree	b)Mostly Agree	c)Unsure	No	Mostly Agree	Mostly Agree	Unsure	Mostly Agree	Mostly Agree	Mostly Agree	Mostly Agree	Unsure	Mostly Disagree	Unsure	Mostly Agree	Mostly Agree	Would be good	Definitely should be included	Would be good	Definitely should be included	Would be good	Definitely should be included	Would be good	Would be good	Would be good	Unsure	Not a must	Would be good	Not a must	Would be good	Unsure	Would be good
2023-07-31 18:28:35	0	I agree	22	M	4	No	a) No; I received no training.	a) I have no knowledge	b) I think I can mostly evaluate.	e)Totally Disagree	c)Unsure	a)Totally Agree	d)Mostly Disagree	b)Mostly Agree	No	Mostly Agree	Mostly Disagree	Totally Agree	Unsure	Totally Agree	Totally Agree	Totally Agree	Unsure	Unsure	Unsure	Mostly Disagree	Mostly Agree	Not a must	Not a must	Not a must	Not a must	Not a must	Not a must	Not a must	Not a must	Not a must	Not a must	Not a must	Not a must	Not a must	Not a must	Not a must	Not a must
2023-07-31 18:40:23	0	I agree	23	F	5	Maybe	a) No; I received no training.	a) I have no knowledge	c) I am not sure.	c)Unsure	c)Unsure	c)Unsure	e)Totally Disagree	c)Unsure	Yes	Unsure	Unsure	Unsure	Mostly Agree	Unsure	Unsure	Unsure	Unsure	Unsure	Unsure	Unsure	Mostly Agree	Would be good	Would be good	Would be good	Would be good	Definitely should be included	Definitely should be included	Would be good	Would be good	Would be good	Would be good	Definitely should be included	Would be good	Definitely should be included	Would be good	Would be good	Unsure
2023-07-31 19:14:54	0	I agree	23	M	4	Maybe	a) No; I received no training.	c) I have partial knowledge	c) I am not sure.	c)Unsure	a)Totally Agree	b)Mostly Agree	c)Unsure	b)Mostly Agree	Yes	Totally Agree	Unsure	Totally Agree	Mostly Disagree	Totally Agree	Totally Agree	Totally Agree	Totally Agree	Mostly Disagree	Totally Agree	Mostly Agree	Mostly Agree	Would be good	Definitely should be included	Definitely should be included	Unsure	Definitely should be included	Definitely should be included	Definitely should be included	Definitely should be included	Not a must	Definitely should be included	Not a must	Definitely should be included	Would be good	Definitely should be included	Definitely should be included	Definitely should be included
2023-07-31 20:10:37	0	I agree	24	F	4	Maybe	a) No; I received no training.	a) I have no knowledge	c) I am not sure.	c)Unsure	a)Totally Agree	c)Unsure	c)Unsure	c)Unsure	Yes	Unsure	Totally Agree	Mostly Agree	Mostly Agree	Unsure	Unsure	Totally Agree	Totally Agree	Totally Agree	Unsure	Unsure	Mostly Agree	Unsure	Unsure	Unsure	Unsure	Unsure	Unsure	Unsure	Unsure	Unsure	Unsure	Unsure	Unsure	Unsure	Unsure	Unsure	Unsure
2023-07-31 21:06:39	0	I agree	23	F	4	No	a) No; I received no training.	a) I have no knowledge	c) I am not sure.	c)Unsure	c)Unsure	c)Unsure	c)Unsure	c)Unsure	No	Unsure	Mostly Agree	Unsure	Unsure	Unsure	Unsure	Unsure	Mostly Agree	Mostly Agree	Mostly Agree	Unsure	Mostly Agree	Would be good	Would be good	Unsure	Unsure	Unsure	Unsure	Unsure	Would be good	Would be good	Unsure	Would be good	Would be good	Unsure	Unsure	Would be good	Unsure
2023-07-31 22:00:06	0	I agree	22	F	3	Yes	a) No; I received no training.	c) I have partial knowledge	c) I am not sure.	d)Mostly Disagree	a)Totally Agree	a)Totally Agree	c)Unsure	b)Mostly Agree	Yes	Unsure	Mostly Agree	Unsure	Mostly Agree	Mostly Agree	Mostly Agree	Totally Agree	Totally Agree	Mostly Agree	Mostly Agree	Mostly Agree	Mostly Agree	Definitely should be included	Definitely should be included	Definitely should be included	Definitely should be included	Definitely should be included	Definitely should be included	Definitely should be included	Definitely should be included	Definitely should be included	Definitely should be included	Definitely should be included	Definitely should be included	Definitely should be included	Definitely should be included	Definitely should be included	Definitely should be included
2023-08-01 08:22:17	0	I agree	25	M	5	Yes	a) No; I received no training.	a) I have no knowledge	b) I think I can mostly evaluate.	a)Totally Agree	a)Totally Agree	a)Totally Agree	b)Mostly Agree	b)Mostly Agree	Yes	Totally Agree	Mostly Agree	Unsure	Mostly Disagree	Totally Disagree	Mostly Disagree	Unsure	Mostly Agree	Totally Agree	Mostly Agree	Unsure	Mostly Agree	Definitely should be included	Would be good	Unsure	Not a must	No need	Not a must	Unsure	Would be good	Definitely should be included	Would be good	Unsure	Not a must	No need	Not a must	Unsure	Would be good
2023-08-01 08:24:47	0	I agree	24	F	5	Yes	a) No; I received no training.	b) I’ve heard about it but possess no knowledge	c) I am not sure.	c)Unsure	b)Mostly Agree	d)Mostly Disagree	d)Mostly Disagree	c)Unsure	No	Unsure	Unsure	Unsure	Unsure	Unsure	Unsure	Unsure	Unsure	Unsure	Unsure	Unsure	Mostly Agree	Definitely should be included	Definitely should be included	Definitely should be included	Definitely should be included	Definitely should be included	Definitely should be included	Definitely should be included	Definitely should be included	Definitely should be included	Definitely should be included	Definitely should be included	Definitely should be included	Definitely should be included	Definitely should be included	Definitely should be included	Definitely should be included
2023-08-01 10:05:58	0	I agree	24	F	5	Maybe	a) No; I received no training.	b) I’ve heard about it but possess no knowledge	b) I think I can mostly evaluate.	b)Mostly Agree	a)Totally Agree	b)Mostly Agree	c)Unsure	c)Unsure	Yes	Mostly Agree	Mostly Agree	Unsure	Mostly Agree	Unsure	Mostly Agree	Mostly Agree	Mostly Agree	Unsure	Unsure	Mostly Agree	Mostly Agree	Definitely should be included	Definitely should be included	Definitely should be included	Definitely should be included	Definitely should be included	Definitely should be included	Definitely should be included	Definitely should be included	Definitely should be included	Definitely should be included	Definitely should be included	Definitely should be included	Definitely should be included	Definitely should be included	Definitely should be included	Definitely should be included
2023-08-01 13:19:12	0	I agree	22	M	3	No	a) No; I received no training.	b) I’ve heard about it but possess no knowledge	c) I am not sure.	c)Unsure	b)Mostly Agree	b)Mostly Agree	d)Mostly Disagree	d)Mostly Disagree	Yes	Totally Agree	Mostly Agree	Mostly Agree	Mostly Agree	Unsure	Mostly Agree	Mostly Agree	Mostly Agree	Mostly Agree	Mostly Agree	Mostly Agree	Mostly Agree	Definitely should be included	Definitely should be included	Would be good	Would be good	Would be good	Would be good	Would be good	Would be good	Would be good	Would be good	Would be good	Would be good	Would be good	Would be good	Would be good	Would be good
2023-08-01 13:19:14	0	I agree	21	F	3	Yes	a) No; I received no training.	a) I have no knowledge	b) I think I can mostly evaluate.	c)Unsure	b)Mostly Agree	b)Mostly Agree	b)Mostly Agree	a)Totally Agree	Yes	Unsure	Totally Agree	Mostly Disagree	Totally Agree	Mostly Disagree	Unsure	Totally Disagree	Totally Agree	Totally Agree	Totally Agree	Totally Agree	Mostly Agree	Definitely should be included	Definitely should be included	Would be good	Would be good	Definitely should be included	Definitely should be included	Definitely should be included	Definitely should be included	Definitely should be included	Would be good	Would be good	Unsure	Would be good	Would be good	Would be good	Definitely should be included
2023-08-01 13:19:19	0	I agree	22	F	3	No	a) No; I received no training.	a) I have no knowledge	c) I am not sure.	c)Unsure	b)Mostly Agree	c)Unsure	e)Totally Disagree	c)Unsure	No	Totally Agree	Mostly Agree	Unsure	Mostly Disagree	Unsure	Mostly Agree	Mostly Agree	Unsure	Unsure	Unsure	Unsure	Mostly Agree	Unsure	Unsure	Unsure	Unsure	Unsure	Unsure	Unsure	Unsure	Unsure	Unsure	Unsure	Unsure	Unsure	Unsure	Unsure	Unsure
2023-08-01 13:19:40	0	I agree	20	M	3	No	a) No; I received no training.	d) I am quite knowledgeable	c) I am not sure.	c)Unsure	b)Mostly Agree	b)Mostly Agree	c)Unsure	d)Mostly Disagree	Yes	Mostly Agree	Mostly Agree	Mostly Agree	Mostly Agree	Mostly Agree	Totally Agree	Mostly Agree	Mostly Agree	Mostly Disagree	Unsure	Mostly Agree	Mostly Agree	Would be good	Would be good	Unsure	Would be good	Unsure	Would be good	Would be good	Would be good	Not a must	Unsure	Unsure	Would be good	Would be good	Unsure	Would be good	Unsure
2023-08-01 13:19:45	0	I agree	22	M	3	Yes	a) No; I received no training.	a) I have no knowledge	a) I can definitely evaluate it.	b)Mostly Agree	a)Totally Agree	a)Totally Agree	b)Mostly Agree	c)Unsure	Yes	Totally Agree	Mostly Agree	Unsure	Totally Disagree	Mostly Disagree	Unsure	Totally Disagree	Mostly Disagree	Totally Disagree	Unsure	Totally Disagree	Mostly Agree	Definitely should be included	Unsure	Would be good	Not a must	No need	Unsure	No need	Not a must	No need	Unsure	Not a must	No need	Not a must	Unsure	No need	Not a must
2023-08-01 13:19:49	0	I agree	22	F	3	Maybe	a) No; I received no training.	b) I’ve heard about it but possess no knowledge	c) I am not sure.	b)Mostly Agree	c)Unsure	c)Unsure	c)Unsure	c)Unsure	No	Mostly Agree	Unsure	Unsure	Mostly Agree	Mostly Agree	Mostly Agree	Mostly Agree	Unsure	Unsure	Unsure	Unsure	Mostly Agree	Unsure	Would be good	Would be good	Unsure	Unsure	Unsure	Would be good	Would be good	Would be good	Would be good	Unsure	Would be good	Would be good	Definitely should be included	Would be good	Unsure
2023-08-01 13:19:55	0	I agree	22	F	3	No	a) No; I received no training.	b) I’ve heard about it but possess no knowledge	c) I am not sure.	e)Totally Disagree	b)Mostly Agree	c)Unsure	b)Mostly Agree	c)Unsure	Yes	Unsure	Unsure	Unsure	Unsure	Unsure	Unsure	Unsure	Unsure	Unsure	Unsure	Unsure	Mostly Agree	Unsure	Unsure	Unsure	Unsure	Unsure	Unsure	Unsure	Unsure	Unsure	Unsure	Unsure	Unsure	Unsure	Unsure	Unsure	Unsure
2023-08-01 13:19:55	0	I agree	23	M	3	Maybe	a) No; I received no training.	c) I have partial knowledge	b) I think I can mostly evaluate.	e)Totally Disagree	a)Totally Agree	c)Unsure	c)Unsure	c)Unsure	Yes	Mostly Agree	Totally Disagree	Totally Agree	Totally Disagree	Unsure	Mostly Disagree	Unsure	Mostly Disagree	Unsure	Unsure	Unsure	Mostly Agree	Definitely should be included	Would be good	Unsure	Not a must	No need	Not a must	Unsure	Would be good	Definitely should be included	Would be good	Unsure	Not a must	No need	Not a must	Unsure	Would be good
2023-08-01 13:20:01	0	I agree	20	F	3	No	a) No; I received no training.	b) I’ve heard about it but possess no knowledge	b) I think I can mostly evaluate.	b)Mostly Agree	c)Unsure	d)Mostly Disagree	d)Mostly Disagree	d)Mostly Disagree	No	Mostly Agree	Totally Agree	Mostly Agree	Mostly Agree	Totally Agree	Totally Agree	Totally Agree	Mostly Agree	Totally Agree	Totally Agree	Totally Agree	Mostly Agree	Would be good	Would be good	Not a must	Unsure	Definitely should be included	Definitely should be included	Unsure	Would be good	Not a must	Would be good	Would be good	Not a must	Unsure	Not a must	Definitely should be included	Would be good
2023-08-01 13:20:03	0	I agree	21	F	3	No	a) No; I received no training.	c) I have partial knowledge	b) I think I can mostly evaluate.	b)Mostly Agree	d)Mostly Disagree	c)Unsure	d)Mostly Disagree	e)Totally Disagree	No	Mostly Agree	Mostly Agree	Unsure	Mostly Agree	Unsure	Totally Agree	Totally Agree	Mostly Agree	Mostly Agree	Mostly Agree	Mostly Agree	Mostly Agree	Not a must	Would be good	Not a must	Definitely should be included	Would be good	Would be good	Would be good	Would be good	Would be good	Definitely should be included	Definitely should be included	Would be good	Would be good	Unsure	Definitely should be included	Would be good
2023-08-01 13:20:04	0	I agree	23	M	3	No	a) No; I received no training.	b) I’ve heard about it but possess no knowledge	b) I think I can mostly evaluate.	d)Mostly Disagree	b)Mostly Agree	c)Unsure	b)Mostly Agree	b)Mostly Agree	Yes	Unsure	Unsure	Mostly Disagree	Mostly Agree	Unsure	Mostly Agree	Unsure	Unsure	Unsure	Mostly Disagree	Mostly Agree	Mostly Agree	Would be good	Would be good	Would be good	Would be good	Would be good	Would be good	Would be good	Would be good	Would be good	Would be good	Would be good	Would be good	Would be good	Unsure	Would be good	Would be good
2023-08-01 13:20:06	0	I agree	23	F	3	No	a) No; I received no training.	b) I’ve heard about it but possess no knowledge	c) I am not sure.	b)Mostly Agree	a)Totally Agree	b)Mostly Agree	c)Unsure	c)Unsure	Yes	Unsure	Mostly Agree	Mostly Disagree	Mostly Agree	Mostly Agree	Mostly Agree	Mostly Agree	Mostly Agree	Mostly Agree	Mostly Agree	Mostly Agree	Mostly Agree	Definitely should be included	Definitely should be included	Unsure	Would be good	Definitely should be included	Definitely should be included	Definitely should be included	Definitely should be included	Would be good	Definitely should be included	Unsure	Unsure	Unsure	Unsure	Definitely should be included	Unsure
2023-08-01 13:20:10	0	I agree	22	F	3	No	a) No; I received no training.	a) I have no knowledge	d) I generally think that I cannot evaluate.	c)Unsure	b)Mostly Agree	c)Unsure	c)Unsure	c)Unsure	Yes	Mostly Agree	Unsure	Unsure	Mostly Agree	Unsure	Mostly Agree	Mostly Agree	Unsure	Unsure	Mostly Agree	Mostly Agree	Mostly Agree	Would be good	Unsure	Would be good	Would be good	Would be good	Would be good	Would be good	Unsure	Unsure	Would be good	Unsure	Unsure	Would be good	Unsure	Unsure	Unsure
2023-08-01 13:20:17	0	I agree	21	M	3	Yes	a) No; I received no training.	b) I’ve heard about it but possess no knowledge	c) I am not sure.	b)Mostly Agree	a)Totally Agree	c)Unsure	b)Mostly Agree	c)Unsure	Yes	Totally Agree	Totally Agree	Unsure	Mostly Agree	Totally Agree	Totally Agree	Totally Disagree	Totally Agree	Mostly Agree	Mostly Agree	Mostly Agree	Mostly Agree	Would be good	Would be good	Would be good	Would be good	Would be good	Would be good	Would be good	Would be good	Would be good	Would be good	Would be good	Would be good	Would be good	Would be good	Would be good	Would be good
2023-08-01 13:20:19	0	I agree	21	F	3	No	a) No; I received no training.	c) I have partial knowledge	c) I am not sure.	d)Mostly Disagree	a)Totally Agree	b)Mostly Agree	c)Unsure	c)Unsure	Yes	Totally Agree	Unsure	Mostly Agree	Mostly Disagree	Totally Disagree	Mostly Agree	Mostly Agree	Unsure	Mostly Disagree	Mostly Disagree	Unsure	Mostly Agree	Would be good	Definitely should be included	Definitely should be included	Unsure	Unsure	Unsure	Unsure	Unsure	Unsure	Unsure	Unsure	Would be good	Unsure	Not a must	Would be good	Would be good
2023-08-01 13:20:21	0	I agree	23	F	3	Maybe	a) No; I received no training.	c) I have partial knowledge	b) I think I can mostly evaluate.	c)Unsure	a)Totally Agree	b)Mostly Agree	d)Mostly Disagree	b)Mostly Agree	Yes	Unsure	Mostly Agree	Mostly Disagree	Mostly Agree	Unsure	Mostly Agree	Unsure	Mostly Agree	Mostly Agree	Mostly Agree	Mostly Agree	Mostly Agree	Definitely should be included	Definitely should be included	Definitely should be included	Definitely should be included	Definitely should be included	Definitely should be included	Would be good	Would be good	Definitely should be included	Definitely should be included	Definitely should be included	Definitely should be included	Definitely should be included	Definitely should be included	Definitely should be included	Definitely should be included
2023-08-01 13:20:26	0	I agree	24	F	3	Maybe	a) No; I received no training.	b) I’ve heard about it but possess no knowledge	a) I can definitely evaluate it.	e)Totally Disagree	a)Totally Agree	b)Mostly Agree	d)Mostly Disagree	c)Unsure	Yes	Mostly Disagree	Totally Agree	Totally Disagree	Unsure	Mostly Disagree	Mostly Disagree	Mostly Agree	Mostly Agree	Unsure	Mostly Disagree	Unsure	Mostly Agree	Would be good	Definitely should be included	Definitely should be included	Would be good	Would be good	Would be good	Would be good	Would be good	Would be good	Would be good	No need	Unsure	Would be good	Would be good	Would be good	Unsure
2023-08-01 13:20:26	0	I agree	22	F	3	Maybe	a) No; I received no training.	b) I’ve heard about it but possess no knowledge	c) I am not sure.	c)Unsure	c)Unsure	c)Unsure	d)Mostly Disagree	c)Unsure	Yes	Mostly Agree	Mostly Agree	Unsure	Unsure	Mostly Agree	Totally Agree	Mostly Agree	Unsure	Unsure	Unsure	Unsure	Mostly Agree	Unsure	Would be good	Definitely should be included	Would be good	Would be good	Would be good	Definitely should be included	Definitely should be included	Definitely should be included	Would be good	Definitely should be included	Unsure	Would be good	Not a must	Unsure	Unsure
2023-08-01 13:20:29	0	I agree	21	F	3	No	a) No; I received no training.	b) I’ve heard about it but possess no knowledge	c) I am not sure.	c)Unsure	b)Mostly Agree	b)Mostly Agree	c)Unsure	c)Unsure	No	Mostly Agree	Mostly Agree	Mostly Agree	Unsure	Totally Agree	Mostly Agree	Mostly Agree	Mostly Agree	Unsure	Totally Agree	Mostly Agree	Mostly Agree	Would be good	Would be good	Would be good	Would be good	Would be good	Unsure	Definitely should be included	Would be good	Would be good	Would be good	Unsure	Unsure	Unsure	Unsure	Unsure	Unsure
2023-08-01 13:20:41	0	I agree	22yeara	F	3	No	a) No; I received no training.	c) I have partial knowledge	c) I am not sure.	b)Mostly Agree	c)Unsure	c)Unsure	c)Unsure	b)Mostly Agree	Yes	Unsure	Unsure	Unsure	Unsure	Unsure	Unsure	Unsure	Unsure	Unsure	Unsure	Unsure	Mostly Agree	Would be good	Would be good	Would be good	Unsure	Would be good	Would be good	Unsure	Unsure	Unsure	Would be good	Would be good	Unsure	Unsure	Not a must	Unsure	Unsure
2023-08-01 13:20:43	0	I agree	21	M	3	Yes	a) No; I received no training.	b) I’ve heard about it but possess no knowledge	b) I think I can mostly evaluate.	c)Unsure	a)Totally Agree	b)Mostly Agree	c)Unsure	c)Unsure	No	Mostly Agree	Mostly Agree	Unsure	Unsure	Unsure	Totally Agree	Unsure	Totally Agree	Totally Agree	Unsure	Unsure	Mostly Agree	Would be good	Would be good	Definitely should be included	Unsure	Definitely should be included	Unsure	Not a must	Not a must	No need	Unsure	Would be good	Unsure	Definitely should be included	Would be good	No need	Would be good
2023-08-01 13:20:48	0	I agree	22	M	3	No	a) No; I received no training.	b) I’ve heard about it but possess no knowledge	c) I am not sure.	c)Unsure	a)Totally Agree	c)Unsure	c)Unsure	c)Unsure	No	Totally Agree	Unsure	Totally Agree	Mostly Agree	Totally Agree	Totally Agree	Totally Agree	Unsure	Mostly Disagree	Totally Disagree	Unsure	Mostly Agree	Would be good	Definitely should be included	Would be good	Would be good	Definitely should be included	Would be good	Would be good	Would be good	Unsure	Would be good	Unsure	Would be good	Unsure	Would be good	Would be good	Unsure
2023-08-01 13:20:53	0	I agree	23	F	3	No	a) No; I received no training.	c) I have partial knowledge	c) I am not sure.	c)Unsure	a)Totally Agree	c)Unsure	c)Unsure	c)Unsure	No	Mostly Agree	Mostly Agree	Mostly Agree	Mostly Agree	Unsure	Totally Agree	Unsure	Unsure	Mostly Agree	Mostly Agree	Mostly Agree	Mostly Agree	Would be good	Would be good	Would be good	Would be good	Would be good	Would be good	Would be good	Would be good	Would be good	Would be good	Unsure	Would be good	Would be good	Unsure	Would be good	Unsure
2023-08-01 13:20:54	0	I agree	22	F	3	Maybe	a) No; I received no training.	b) I’ve heard about it but possess no knowledge	c) I am not sure.	b)Mostly Agree	a)Totally Agree	c)Unsure	c)Unsure	c)Unsure	Yes	Mostly Agree	Mostly Agree	Totally Agree	Mostly Agree	Mostly Agree	Totally Agree	Unsure	Mostly Agree	Unsure	Mostly Agree	Unsure	Mostly Agree	Would be good	Would be good	Would be good	Would be good	Would be good	Would be good	Would be good	Would be good	Would be good	Would be good	Definitely should be included	Would be good	Would be good	Would be good	Would be good	Would be good
2023-08-01 13:20:54	0	I agree	22	F	3	No	a) No; I received no training.	c) I have partial knowledge	a) I can definitely evaluate it.	b)Mostly Agree	b)Mostly Agree	b)Mostly Agree	d)Mostly Disagree	c)Unsure	Yes	Mostly Agree	Mostly Agree	Totally Agree	Unsure	Totally Agree	Totally Agree	Mostly Disagree	Totally Disagree	Mostly Disagree	Totally Disagree	Totally Disagree	Mostly Agree	Would be good	Would be good	Definitely should be included	Would be good	Definitely should be included	Definitely should be included	Definitely should be included	Definitely should be included	Unsure	Definitely should be included	Definitely should be included	Definitely should be included	Definitely should be included	No need	Definitely should be included	Would be good
2023-08-01 13:21:04	0	I agree	23	F	3	Maybe	a) No; I received no training.	b) I’ve heard about it but possess no knowledge	c) I am not sure.	b)Mostly Agree	c)Unsure	c)Unsure	d)Mostly Disagree	b)Mostly Agree	No	Mostly Agree	Unsure	Mostly Agree	Mostly Disagree	Mostly Agree	Mostly Agree	Unsure	Unsure	Totally Disagree	Mostly Disagree	Unsure	Mostly Agree	Not a must	Unsure	Would be good	Would be good	Would be good	Would be good	Would be good	Would be good	Would be good	Would be good	Unsure	Would be good	Unsure	Unsure	Would be good	Would be good
2023-08-01 13:21:04	0	I agree	20	F	3	Yes	a) No; I received no training.	a) I have no knowledge	a) I can definitely evaluate it.	d)Mostly Disagree	a)Totally Agree	b)Mostly Agree	c)Unsure	b)Mostly Agree	Yes	Totally Agree	Totally Agree	Totally Disagree	Totally Agree	Totally Disagree	Unsure	Unsure	Totally Agree	Totally Agree	Totally Agree	Totally Agree	Mostly Agree	Definitely should be included	No need	No need	Definitely should be included	Definitely should be included	Definitely should be included	Definitely should be included	Definitely should be included	Definitely should be included	Definitely should be included	Definitely should be included	No need	Unsure	Unsure	No need	Definitely should be included
2023-08-01 13:21:12	0	I agree	21	F	3	No	a) No; I received no training.	b) I’ve heard about it but possess no knowledge	c) I am not sure.	a)Totally Agree	b)Mostly Agree	c)Unsure	d)Mostly Disagree	b)Mostly Agree	No	Totally Agree	Totally Agree	Totally Agree	Mostly Disagree	Totally Agree	Totally Agree	Unsure	Unsure	Unsure	Unsure	Unsure	Mostly Agree	Would be good	Would be good	Would be good	Unsure	Definitely should be included	Would be good	Would be good	Unsure	Unsure	Would be good	Unsure	Unsure	Definitely should be included	Unsure	Definitely should be included	Would be good
2023-08-01 13:21:17	0	I agree	21	F	3	No	a) No; I received no training.	c) I have partial knowledge	c) I am not sure.	b)Mostly Agree	a)Totally Agree	b)Mostly Agree	c)Unsure	c)Unsure	Yes	Totally Agree	Totally Agree	Totally Agree	Unsure	Totally Agree	Totally Agree	Mostly Agree	Mostly Agree	Unsure	Totally Agree	Mostly Agree	Mostly Agree	No need	Not a must	No need	Unsure	No need	Not a must	Unsure	Unsure	Not a must	No need	Not a must	No need	Not a must	Not a must	No need	No need
2023-08-01 13:21:26	0	I agree	22	F	3	Yes	a) No; I received no training.	c) I have partial knowledge	b) I think I can mostly evaluate.	a)Totally Agree	b)Mostly Agree	b)Mostly Agree	c)Unsure	b)Mostly Agree	Yes	Unsure	Totally Agree	Unsure	Totally Agree	Unsure	Totally Agree	Mostly Agree	Totally Agree	Mostly Agree	Mostly Agree	Mostly Agree	Mostly Agree	Definitely should be included	Definitely should be included	Would be good	Would be good	Would be good	Would be good	Definitely should be included	Would be good	Would be good	Would be good	Definitely should be included	Unsure	Definitely should be included	Definitely should be included	Would be good	Would be good
2023-08-01 13:21:28	0	I agree	22	F	3	No	a) No; I received no training.	c) I have partial knowledge	d) I generally think that I cannot evaluate.	b)Mostly Agree	a)Totally Agree	c)Unsure	d)Mostly Disagree	d)Mostly Disagree	Yes	Mostly Agree	Unsure	Mostly Disagree	Unsure	Mostly Agree	Mostly Agree	Mostly Agree	Unsure	Unsure	Mostly Agree	Unsure	Mostly Agree	Would be good	Definitely should be included	Would be good	Definitely should be included	Would be good	Definitely should be included	Would be good	Definitely should be included	Would be good	Definitely should be included	Would be good	Definitely should be included	Would be good	Definitely should be included	Would be good	Definitely should be included
2023-08-01 13:21:28	0	I agree	22	F	3	No	a) No; I received no training.	b) I’ve heard about it but possess no knowledge	e) I absolutely cannot evaluate it.	a)Totally Agree	b)Mostly Agree	e)Totally Disagree	e)Totally Disagree	e)Totally Disagree	No	Totally Agree	Mostly Agree	Totally Agree	Totally Agree	Totally Agree	Totally Agree	Totally Agree	Mostly Agree	Mostly Agree	Mostly Agree	Mostly Disagree	Mostly Agree	Unsure	Definitely should be included	Would be good	Unsure	Unsure	Unsure	Unsure	Unsure	Unsure	Unsure	Would be good	Definitely should be included	Definitely should be included	Not a must	Definitely should be included	Unsure
2023-08-01 13:21:31	0	I agree	22	F	3	No	a) No; I received no training.	b) I’ve heard about it but possess no knowledge	c) I am not sure.	d)Mostly Disagree	a)Totally Agree	d)Mostly Disagree	e)Totally Disagree	d)Mostly Disagree	Yes	Unsure	Mostly Agree	Unsure	Mostly Agree	Totally Agree	Totally Agree	Unsure	Mostly Agree	Unsure	Unsure	Unsure	Mostly Agree	Would be good	Unsure	Would be good	Would be good	Definitely should be included	Would be good	Definitely should be included	Would be good	Unsure	Would be good	Would be good	Would be good	Would be good	Unsure	Unsure	Would be good
2023-08-01 13:21:36	0	I agree	22	M	3	No	a) No; I received no training.	c) I have partial knowledge	c) I am not sure.	c)Unsure	a)Totally Agree	b)Mostly Agree	b)Mostly Agree	c)Unsure	Yes	Totally Disagree	Mostly Agree	Totally Disagree	Mostly Agree	Unsure	Mostly Disagree	Mostly Agree	Mostly Agree	Mostly Agree	Mostly Agree	Mostly Agree	Mostly Agree	Definitely should be included	Definitely should be included	Definitely should be included	Definitely should be included	Definitely should be included	Definitely should be included	Definitely should be included	Definitely should be included	Definitely should be included	Definitely should be included	Definitely should be included	Definitely should be included	Definitely should be included	Definitely should be included	Definitely should be included	Definitely should be included
2023-08-01 13:21:36	0	I agree	23	M	3	Yes	a) No; I received no training.	b) I’ve heard about it but possess no knowledge	c) I am not sure.	e)Totally Disagree	b)Mostly Agree	d)Mostly Disagree	c)Unsure	d)Mostly Disagree	No	Totally Agree	Unsure	Totally Agree	Unsure	Totally Agree	Totally Agree	Totally Agree	Unsure	Totally Disagree	Totally Disagree	Unsure	Mostly Agree	Not a must	Would be good	Would be good	Would be good	Definitely should be included	Definitely should be included	Would be good	Definitely should be included	Would be good	Definitely should be included	Would be good	Definitely should be included	Would be good	Definitely should be included	Definitely should be included	Not a must
2023-08-01 13:21:40	0	I agree	22	F	3	Maybe	a) No; I received no training.	c) I have partial knowledge	c) I am not sure.	d)Mostly Disagree	b)Mostly Agree	b)Mostly Agree	c)Unsure	b)Mostly Agree	Yes	Mostly Disagree	Mostly Agree	Mostly Disagree	Unsure	Mostly Disagree	Mostly Disagree	Mostly Disagree	Mostly Agree	Mostly Agree	Mostly Agree	Unsure	Mostly Agree	Would be good	Definitely should be included	Would be good	Would be good	Would be good	Would be good	Definitely should be included	Would be good	Definitely should be included	Definitely should be included	Would be good	Would be good	Would be good	Unsure	Definitely should be included	Would be good
2023-08-01 13:21:44	0	I agree	23	F	3	No	a) No; I received no training.	a) I have no knowledge	c) I am not sure.	e)Totally Disagree	a)Totally Agree	e)Totally Disagree	d)Mostly Disagree	b)Mostly Agree	No	Totally Agree	Mostly Disagree	Mostly Disagree	Mostly Agree	Mostly Disagree	Mostly Disagree	Mostly Disagree	Unsure	Totally Disagree	Mostly Agree	Mostly Agree	Mostly Agree	Not a must	Not a must	Would be good	Would be good	Would be good	Would be good	Would be good	Not a must	Not a must	Not a must	No need	Not a must	Not a must	No need	Not a must	No need
2023-08-01 13:21:44	0	I agree	23	F	3	Maybe	a) No; I received no training.	b) I’ve heard about it but possess no knowledge	c) I am not sure.	d)Mostly Disagree	b)Mostly Agree	c)Unsure	c)Unsure	c)Unsure	Yes	Totally Agree	Mostly Agree	Unsure	Mostly Agree	Totally Agree	Mostly Agree	Unsure	Mostly Agree	Unsure	Unsure	Unsure	Mostly Agree	Would be good	Would be good	Unsure	Unsure	Would be good	Would be good	Would be good	Would be good	Unsure	Would be good	Unsure	Unsure	Would be good	Unsure	Definitely should be included	Unsure
2023-08-01 13:21:57	0	I agree	20	F	3	Yes	a) No; I received no training.	b) I’ve heard about it but possess no knowledge	c) I am not sure.	c)Unsure	a)Totally Agree	b)Mostly Agree	c)Unsure	c)Unsure	Yes	Mostly Agree	Totally Agree	Unsure	Mostly Agree	Unsure	Mostly Agree	Unsure	Mostly Agree	Mostly Agree	Unsure	Mostly Agree	Mostly Agree	Would be good	Would be good	Definitely should be included	Would be good	Unsure	Unsure	Would be good	Definitely should be included	Definitely should be included	Would be good	Unsure	Unsure	Unsure	Unsure	Would be good	Unsure
2023-08-01 13:21:58	0	I agree	22	F	3	Yes	a) No; I received no training.	b) I’ve heard about it but possess no knowledge	c) I am not sure.	d)Mostly Disagree	b)Mostly Agree	b)Mostly Agree	c)Unsure	d)Mostly Disagree	Yes	Totally Agree	Mostly Disagree	Unsure	Unsure	Totally Agree	Totally Agree	Totally Agree	Unsure	Mostly Agree	Unsure	Unsure	Mostly Agree	Would be good	Definitely should be included	Unsure	Unsure	Would be good	Definitely should be included	Definitely should be included	Definitely should be included	No need	Unsure	Not a must	Unsure	Would be good	No need	Definitely should be included	Unsure
2023-08-01 13:22:02	0	I agree	22	F	3	No	a) No; I received no training.	b) I’ve heard about it but possess no knowledge	b) I think I can mostly evaluate.	b)Mostly Agree	d)Mostly Disagree	c)Unsure	d)Mostly Disagree	c)Unsure	Yes	Totally Agree	Unsure	Unsure	Mostly Agree	Mostly Agree	Mostly Agree	Unsure	Mostly Agree	Mostly Agree	Unsure	Mostly Agree	Mostly Agree	Definitely should be included	Definitely should be included	Would be good	Would be good	Would be good	Would be good	Would be good	Unsure	Unsure	Would be good	Would be good	Would be good	Definitely should be included	Would be good	Definitely should be included	No need
2023-08-01 13:22:07	0	I agree	23	F	3	Maybe	a) No; I received no training.	b) I’ve heard about it but possess no knowledge	d) I generally think that I cannot evaluate.	a)Totally Agree	c)Unsure	d)Mostly Disagree	c)Unsure	d)Mostly Disagree	No	Totally Agree	Mostly Agree	Mostly Agree	Mostly Agree	Totally Agree	Totally Agree	Unsure	Mostly Agree	Unsure	Unsure	Unsure	Mostly Agree	Not a must	Unsure	Not a must	Would be good	Would be good	Would be good	Would be good	Would be good	Not a must	Unsure	Unsure	Unsure	Unsure	Unsure	Would be good	Unsure
2023-08-01 13:22:08	0	I agree	22	F	3	Yes	a) No; I received no training.	b) I’ve heard about it but possess no knowledge	c) I am not sure.	b)Mostly Agree	a)Totally Agree	c)Unsure	b)Mostly Agree	b)Mostly Agree	Yes	Mostly Disagree	Mostly Agree	Mostly Disagree	Totally Agree	Unsure	Unsure	Mostly Agree	Totally Agree	Totally Agree	Totally Agree	Totally Agree	Mostly Agree	Definitely should be included	Would be good	Unsure	Would be good	Would be good	Would be good	Would be good	Would be good	Would be good	Would be good	Would be good	Would be good	Would be good	Would be good	Would be good	Would be good
2023-08-01 13:22:08	0	I agree	21	M	3	Maybe	a) No; I received no training.	c) I have partial knowledge	b) I think I can mostly evaluate.	d)Mostly Disagree	b)Mostly Agree	c)Unsure	c)Unsure	c)Unsure	Yes	Mostly Disagree	Mostly Agree	Mostly Disagree	Unsure	Totally Disagree	Mostly Agree	Mostly Disagree	Totally Agree	Unsure	Unsure	Mostly Agree	Mostly Agree	Would be good	Would be good	Definitely should be included	Unsure	Would be good	Would be good	Would be good	Would be good	Not a must	Would be good	Not a must	Not a must	Would be good	Not a must	Would be good	No need
2023-08-01 13:22:10	0	I agree	22	F	3	Maybe	a) No; I received no training.	a) I have no knowledge	c) I am not sure.	c)Unsure	b)Mostly Agree	b)Mostly Agree	b)Mostly Agree	b)Mostly Agree	Yes	Mostly Agree	Unsure	Mostly Agree	Mostly Agree	Mostly Agree	Totally Agree	Unsure	Mostly Agree	Unsure	Unsure	Unsure	Mostly Agree	Definitely should be included	Definitely should be included	Definitely should be included	Definitely should be included	Definitely should be included	Definitely should be included	Definitely should be included	Definitely should be included	Definitely should be included	Definitely should be included	Definitely should be included	Definitely should be included	Definitely should be included	Definitely should be included	Definitely should be included	Definitely should be included
2023-08-01 13:22:11	0	I agree	21	F	3	Maybe	a) No; I received no training.	b) I’ve heard about it but possess no knowledge	d) I generally think that I cannot evaluate.	c)Unsure	a)Totally Agree	c)Unsure	e)Totally Disagree	e)Totally Disagree	Yes	Totally Agree	Mostly Agree	Totally Agree	Totally Agree	Totally Agree	Totally Agree	Totally Agree	Totally Agree	Mostly Agree	Unsure	Unsure	Mostly Agree	Would be good	Would be good	Would be good	Unsure	Would be good	Would be good	Would be good	Would be good	Would be good	Would be good	Would be good	Would be good	Would be good	Would be good	Would be good	Unsure
2023-08-01 13:22:24	0	I agree	24	M	3	Maybe	a) No; I received no training.	a) I have no knowledge	c) I am not sure.	b)Mostly Agree	b)Mostly Agree	d)Mostly Disagree	e)Totally Disagree	d)Mostly Disagree	No	Mostly Agree	Mostly Agree	Mostly Disagree	Mostly Agree	Mostly Agree	Mostly Agree	Mostly Agree	Mostly Agree	Mostly Disagree	Mostly Agree	Mostly Agree	Mostly Agree	Would be good	Definitely should be included	Definitely should be included	Would be good	Would be good	Would be good	Unsure	Would be good	Would be good	Definitely should be included	Would be good	Unsure	Would be good	Would be good	Would be good	Unsure
2023-08-01 13:22:39	0	I agree	23	F	3	Yes	a) No; I received no training.	b) I’ve heard about it but possess no knowledge	c) I am not sure.	b)Mostly Agree	b)Mostly Agree	e)Totally Disagree	c)Unsure	d)Mostly Disagree	No	Unsure	Mostly Agree	Mostly Agree	Mostly Agree	Mostly Agree	Totally Agree	Mostly Agree	Mostly Agree	Unsure	Mostly Agree	Unsure	Mostly Agree	Would be good	Would be good	Would be good	Would be good	Definitely should be included	Definitely should be included	Would be good	Definitely should be included	Definitely should be included	Definitely should be included	Would be good	Would be good	Would be good	Would be good	Would be good	Definitely should be included
2023-08-01 13:22:41	0	I agree	22	F	3	Maybe	a) No; I received no training.	b) I’ve heard about it but possess no knowledge	c) I am not sure.	d)Mostly Disagree	a)Totally Agree	b)Mostly Agree	c)Unsure	b)Mostly Agree	Yes	Unsure	Mostly Agree	Unsure	Unsure	Mostly Disagree	Mostly Disagree	Unsure	Mostly Agree	Mostly Agree	Mostly Agree	Unsure	Mostly Agree	Would be good	Not a must	Would be good	Unsure	Would be good	Would be good	Unsure	Would be good	Unsure	Not a must	Not a must	Not a must	Not a must	Would be good	Unsure	Unsure
2023-08-01 13:22:47	0	I agree	23	F	3	Maybe	a) No; I received no training.	c) I have partial knowledge	c) I am not sure.	b)Mostly Agree	b)Mostly Agree	b)Mostly Agree	a)Totally Agree	a)Totally Agree	Yes	Mostly Agree	Totally Agree	Unsure	Mostly Agree	Mostly Disagree	Mostly Agree	Unsure	Unsure	Mostly Agree	Mostly Agree	Mostly Agree	Mostly Agree	Would be good	Would be good	Would be good	Would be good	Would be good	Would be good	Would be good	Would be good	Would be good	Would be good	Would be good	Would be good	Would be good	Would be good	Would be good	Would be good
2023-08-01 13:22:47	0	I agree	22	F	3	No	a) No; I received no training.	b) I’ve heard about it but possess no knowledge	b) I think I can mostly evaluate.	b)Mostly Agree	b)Mostly Agree	c)Unsure	c)Unsure	c)Unsure	Yes	Totally Agree	Totally Agree	Unsure	Mostly Agree	Totally Agree	Totally Agree	Totally Agree	Mostly Agree	Unsure	Totally Agree	Totally Agree	Mostly Agree	Definitely should be included	Definitely should be included	Would be good	Would be good	Definitely should be included	Definitely should be included	Definitely should be included	Definitely should be included	Would be good	Definitely should be included	Would be good	Would be good	Would be good	Would be good	Definitely should be included	Unsure
2023-08-01 13:22:57	0	I agree	22	F	3	No	a) No; I received no training.	a) I have no knowledge	c) I am not sure.	d)Mostly Disagree	b)Mostly Agree	c)Unsure	c)Unsure	d)Mostly Disagree	Yes	Mostly Agree	Mostly Disagree	Mostly Agree	Unsure	Totally Agree	Totally Agree	Mostly Agree	Unsure	Mostly Disagree	Unsure	Mostly Disagree	Mostly Agree	Unsure	Would be good	Would be good	Unsure	Would be good	Unsure	Would be good	Would be good	Not a must	Would be good	Not a must	Unsure	Unsure	Not a must	Unsure	No need
2023-08-01 13:23:03	0	I agree	23	F	3	No	a) No; I received no training.	b) I’ve heard about it but possess no knowledge	c) I am not sure.	d)Mostly Disagree	a)Totally Agree	c)Unsure	e)Totally Disagree	c)Unsure	Yes	Unsure	Mostly Agree	Mostly Disagree	Mostly Agree	Unsure	Mostly Disagree	Mostly Agree	Mostly Agree	Mostly Agree	Unsure	Mostly Agree	Mostly Agree	Would be good	Definitely should be included	Would be good	Would be good	Would be good	Would be good	Would be good	Would be good	Unsure	Not a must	Not a must	Unsure	Would be good	Not a must	Would be good	Would be good
2023-08-01 13:23:30	0	I agree	22	F	3	Yes	a) No; I received no training.	b) I’ve heard about it but possess no knowledge	d) I generally think that I cannot evaluate.	c)Unsure	b)Mostly Agree	d)Mostly Disagree	e)Totally Disagree	e)Totally Disagree	No	Totally Agree	Totally Disagree	Totally Agree	Unsure	Totally Agree	Totally Agree	Totally Agree	Unsure	Unsure	Mostly Disagree	Mostly Disagree	Mostly Agree	Not a must	Unsure	Unsure	Unsure	Unsure	Unsure	Would be good	Would be good	Unsure	Would be good	Unsure	Would be good	Not a must	Not a must	Not a must	Would be good
2023-08-01 13:23:46	0	I agree	22	F	3	Maybe	a) No; I received no training.	b) I’ve heard about it but possess no knowledge	c) I am not sure.	b)Mostly Agree	a)Totally Agree	a)Totally Agree	c)Unsure	d)Mostly Disagree	Yes	Totally Agree	Unsure	Mostly Agree	Totally Agree	Totally Agree	Totally Agree	Totally Agree	Unsure	Unsure	Totally Agree	Unsure	Mostly Agree	Definitely should be included	Definitely should be included	Definitely should be included	Definitely should be included	Definitely should be included	Definitely should be included	Would be good	Definitely should be included	Unsure	Definitely should be included	No need	Would be good	Unsure	Would be good	Would be good	Not a must
2023-08-01 13:23:50	0	I agree	23	F	3	Maybe	a) No; I received no training.	d) I am quite knowledgeable	c) I am not sure.	d)Mostly Disagree	a)Totally Agree	b)Mostly Agree	c)Unsure	b)Mostly Agree	Yes	Mostly Agree	Mostly Agree	Unsure	Totally Agree	Mostly Agree	Mostly Agree	Mostly Agree	Mostly Agree	Mostly Disagree	Mostly Disagree	Mostly Agree	Mostly Agree	Definitely should be included	Would be good	Unsure	Would be good	Definitely should be included	Definitely should be included	Would be good	Would be good	Definitely should be included	Would be good	Would be good	Unsure	Would be good	Would be good	Definitely should be included	Unsure
2023-08-01 13:24:28	0	I agree	22	F	3	No	a) No; I received no training.	b) I’ve heard about it but possess no knowledge	c) I am not sure.	a)Totally Agree	e)Totally Disagree	c)Unsure	e)Totally Disagree	c)Unsure	Yes	Totally Agree	Unsure	Totally Agree	Unsure	Totally Agree	Totally Agree	Totally Agree	Unsure	Unsure	Mostly Agree	Unsure	Mostly Agree	Would be good	Would be good	Not a must	Not a must	Would be good	Would be good	Would be good	Unsure	Would be good	Definitely should be included	Unsure	Unsure	Would be good	Unsure	Unsure	Unsure
2023-08-01 13:24:41	0	I agree	23	F	3	Maybe	a) No; I received no training.	b) I’ve heard about it but possess no knowledge	c) I am not sure.	b)Mostly Agree	d)Mostly Disagree	b)Mostly Agree	b)Mostly Agree	c)Unsure	Yes	Totally Agree	Unsure	Totally Agree	Unsure	Totally Agree	Totally Agree	Totally Agree	Totally Agree	Unsure	Totally Agree	Unsure	Mostly Agree	Definitely should be included	Would be good	Would be good	Would be good	Would be good	Would be good	Would be good	Would be good	Would be good	Would be good	Would be good	Would be good	Would be good	Definitely should be included	Definitely should be included	Would be good
2023-08-01 13:25:56	0	I agree	21	F	3	Maybe	a) No; I received no training.	c) I have partial knowledge	c) I am not sure.	d)Mostly Disagree	b)Mostly Agree	c)Unsure	b)Mostly Agree	c)Unsure	Yes	Totally Agree	Mostly Agree	Mostly Disagree	Mostly Agree	Totally Agree	Totally Agree	Totally Agree	Totally Agree	Totally Disagree	Totally Disagree	Totally Agree	Mostly Agree	Definitely should be included	Unsure	Definitely should be included	Unsure	Unsure	Not a must	Not a must	Not a must	No need	No need	Definitely should be included	Definitely should be included	Definitely should be included	No need	Definitely should be included	Unsure
2023-08-01 13:31:28	0	I agree	22	F	3	Maybe	a) No; I received no training.	b) I’ve heard about it but possess no knowledge	b) I think I can mostly evaluate.	d)Mostly Disagree	a)Totally Agree	b)Mostly Agree	c)Unsure	c)Unsure	No	Totally Agree	Unsure	Totally Agree	Unsure	Totally Agree	Totally Agree	Unsure	Unsure	Mostly Agree	Mostly Agree	Totally Agree	Mostly Agree	Would be good	Would be good	Not a must	Not a must	Would be good	Would be good	Unsure	Would be good	Not a must	Unsure	Would be good	Unsure	Would be good	Would be good	Would be good	No need
2023-08-01 16:18:55	0	I agree	23	F	4	Yes	a) No; I received no training.	c) I have partial knowledge	c) I am not sure.	b)Mostly Agree	b)Mostly Agree	c)Unsure	c)Unsure	d)Mostly Disagree	No	Unsure	Mostly Agree	Mostly Agree	Mostly Disagree	Mostly Agree	Mostly Agree	Mostly Agree	Unsure	Mostly Agree	Mostly Agree	Mostly Disagree	Mostly Agree	Would be good	Unsure	Would be good	Not a must	Would be good	Would be good	Would be good	Unsure	Would be good	Would be good	Unsure	Unsure	Definitely should be included	Not a must	Not a must	Not a must
2023-08-01 19:40:18	0	I agree	24	F	5	Yes	c) I attended events such as seminars and presentations.	d) I am quite knowledgeable	b) I think I can mostly evaluate.	d)Mostly Disagree	b)Mostly Agree	c)Unsure	c)Unsure	b)Mostly Agree	Yes	Mostly Disagree	Mostly Agree	Unsure	Mostly Agree	Mostly Disagree	Mostly Agree	Mostly Disagree	Mostly Agree	Mostly Agree	Mostly Agree	Mostly Agree	Mostly Agree	Would be good	Would be good	Would be good	Would be good	Would be good	Would be good	Would be good	Would be good	Definitely should be included	Would be good	Definitely should be included	Definitely should be included	Would be good	Definitely should be included	Definitely should be included	Definitely should be included
2023-08-01 19:53:58	0	I agree	24	F	5	Yes	a) No; I received no training.	c) I have partial knowledge	b) I think I can mostly evaluate.	c)Unsure	c)Unsure	c)Unsure	c)Unsure	b)Mostly Agree	Yes	Unsure	Unsure	Unsure	Unsure	Unsure	Unsure	Unsure	Unsure	Unsure	Unsure	Mostly Agree	Mostly Agree	Would be good	Would be good	Would be good	Would be good	Would be good	Would be good	Would be good	Would be good	Would be good	Would be good	Would be good	Would be good	Would be good	Would be good	Would be good	Would be good
2023-08-01 19:59:54	0	I agree	23	F	5	Maybe	a) No; I received no training.	b) I’ve heard about it but possess no knowledge	b) I think I can mostly evaluate.	d)Mostly Disagree	b)Mostly Agree	b)Mostly Agree	c)Unsure	b)Mostly Agree	Yes	Mostly Disagree	Mostly Agree	Mostly Disagree	Mostly Agree	Mostly Disagree	Mostly Disagree	Unsure	Mostly Agree	Mostly Agree	Mostly Agree	Mostly Agree	Mostly Agree	Would be good	Unsure	Would be good	Would be good	Would be good	Would be good	Would be good	Would be good	Would be good	Would be good	Would be good	Would be good	Would be good	Would be good	Would be good	Would be good
2023-08-01 20:08:25	0	I agree	25	F	5	Maybe	a) No; I received no training.	b) I’ve heard about it but possess no knowledge	c) I am not sure.	b)Mostly Agree	b)Mostly Agree	c)Unsure	c)Unsure	d)Mostly Disagree	No	Mostly Agree	Unsure	Mostly Agree	Unsure	Unsure	Mostly Agree	Mostly Agree	Unsure	Totally Disagree	Totally Disagree	Unsure	Mostly Agree	Unsure	Would be good	Would be good	Would be good	Would be good	Would be good	Would be good	Would be good	Would be good	Would be good	Would be good	Would be good	Would be good	Would be good	Would be good	Would be good
2023-08-01 20:08:42	0	I agree	21	F	1	Maybe	a) No; I received no training.	b) I’ve heard about it but possess no knowledge	c) I am not sure.	d)Mostly Disagree	b)Mostly Agree	b)Mostly Agree	d)Mostly Disagree	c)Unsure	Yes	Unsure	Mostly Agree	Mostly Disagree	Mostly Agree	Unsure	Mostly Agree	Unsure	Mostly Agree	Unsure	Mostly Agree	Totally Agree	Mostly Agree	Definitely should be included	Definitely should be included	Definitely should be included	Definitely should be included	Definitely should be included	Definitely should be included	Definitely should be included	Definitely should be included	Not a must	Unsure	Unsure	Would be good	Unsure	Not a must	Would be good	Unsure
2023-08-01 20:11:26	0	I agree	18	F	1	No	a) No; I received no training.	c) I have partial knowledge	d) I generally think that I cannot evaluate.	d)Mostly Disagree	a)Totally Agree	a)Totally Agree	b)Mostly Agree	c)Unsure	Yes	Unsure	Mostly Agree	Mostly Disagree	Mostly Agree	Unsure	Unsure	Unsure	Mostly Agree	Totally Agree	Totally Agree	Totally Agree	Mostly Agree	Would be good	Would be good	Would be good	Would be good	Definitely should be included	Definitely should be included	Definitely should be included	Definitely should be included	Would be good	Definitely should be included	Would be good	Definitely should be included	Would be good	Definitely should be included	Definitely should be included	Definitely should be included
2023-08-01 20:15:04	0	I agree	19	F	1	No	a) No; I received no training.	c) I have partial knowledge	c) I am not sure.	e)Totally Disagree	b)Mostly Agree	e)Totally Disagree	b)Mostly Agree	d)Mostly Disagree	No	Totally Agree	Unsure	Totally Agree	Unsure	Totally Agree	Totally Agree	Unsure	Mostly Agree	Unsure	Mostly Agree	Mostly Agree	Mostly Agree	Would be good	Unsure	Definitely should be included	Would be good	Definitely should be included	Would be good	Unsure	Would be good	Unsure	Would be good	Not a must	Not a must	Would be good	No need	Would be good	Unsure
2023-08-01 20:17:54	0	I agree	19	F	1	Yes	a) No; I received no training.	b) I’ve heard about it but possess no knowledge	b) I think I can mostly evaluate.	b)Mostly Agree	a)Totally Agree	a)Totally Agree	c)Unsure	b)Mostly Agree	No	Mostly Disagree	Totally Agree	Mostly Disagree	Totally Agree	Mostly Disagree	Mostly Disagree	Unsure	Totally Agree	Totally Agree	Mostly Agree	Mostly Agree	Mostly Agree	Definitely should be included	Definitely should be included	Definitely should be included	Definitely should be included	Definitely should be included	Definitely should be included	Definitely should be included	Definitely should be included	Definitely should be included	Definitely should be included	Definitely should be included	Definitely should be included	Definitely should be included	No need	Definitely should be included	Definitely should be included
2023-08-01 20:45:38	0	I agree	23	F	5	Yes	a) No; I received no training.	b) I’ve heard about it but possess no knowledge	c) I am not sure.	e)Totally Disagree	b)Mostly Agree	b)Mostly Agree	d)Mostly Disagree	e)Totally Disagree	Yes	Unsure	Mostly Agree	Mostly Agree	Mostly Agree	Unsure	Mostly Agree	Mostly Agree	Unsure	Unsure	Unsure	Unsure	Mostly Agree	Unsure	Would be good	Would be good	Would be good	Would be good	Would be good	Would be good	Would be good	Would be good	Would be good	Unsure	Unsure	Would be good	Unsure	Would be good	Unsure
2023-08-01 20:57:45	0	I agree	19	F	1	Maybe	c) I attended events such as seminars and presentations.	b) I’ve heard about it but possess no knowledge	d) I generally think that I cannot evaluate.	c)Unsure	b)Mostly Agree	b)Mostly Agree	c)Unsure	c)Unsure	Yes	Unsure	Mostly Agree	Mostly Disagree	Mostly Agree	Unsure	Mostly Agree	Unsure	Mostly Agree	Unsure	Mostly Agree	Mostly Agree	Mostly Agree	Definitely should be included	Unsure	Would be good	Would be good	Would be good	Would be good	Would be good	Would be good	Would be good	Would be good	Unsure	Would be good	Would be good	Would be good	Would be good	Unsure
2023-08-01 21:18:08	0	I agree	23	F	5	Maybe	a) No; I received no training.	c) I have partial knowledge	c) I am not sure.	d)Mostly Disagree	a)Totally Agree	a)Totally Agree	b)Mostly Agree	c)Unsure	Yes	Totally Disagree	Mostly Agree	Totally Disagree	Mostly Agree	Totally Disagree	Mostly Disagree	Unsure	Mostly Agree	Mostly Agree	Unsure	Mostly Agree	Mostly Agree	Definitely should be included	Definitely should be included	Would be good	Would be good	Definitely should be included	Definitely should be included	Definitely should be included	Would be good	Would be good	Would be good	Definitely should be included	Definitely should be included	Definitely should be included	Definitely should be included	Definitely should be included	Would be good
2023-08-01 21:29:15	0	I agree	23	F	5	No	a) No; I received no training.	b) I’ve heard about it but possess no knowledge	c) I am not sure.	d)Mostly Disagree	b)Mostly Agree	c)Unsure	d)Mostly Disagree	c)Unsure	Yes	Mostly Agree	Mostly Agree	Mostly Agree	Unsure	Mostly Agree	Mostly Agree	Unsure	Unsure	Mostly Agree	Mostly Agree	Mostly Agree	Mostly Agree	Would be good	Would be good	Would be good	Would be good	Would be good	Would be good	Would be good	Would be good	Would be good	Would be good	Would be good	Would be good	Would be good	Would be good	Would be good	Would be good
2023-08-02 02:18:36	0	I agree	20	F	1	Maybe	d) It was included as a subject in a required course.	d) I am quite knowledgeable	c) I am not sure.	d)Mostly Disagree	a)Totally Agree	c)Unsure	b)Mostly Agree	d)Mostly Disagree	Yes	Mostly Disagree	Unsure	Totally Disagree	Mostly Agree	Mostly Disagree	Unsure	Mostly Agree	Unsure	Unsure	Mostly Disagree	Mostly Agree	Mostly Agree	Definitely should be included	Would be good	Definitely should be included	Would be good	Would be good	Would be good	Would be good	Would be good	Would be good	Would be good	Would be good	Would be good	Would be good	Would be good	Definitely should be included	Would be good
2023-08-02 05:46:22	0	I agree	23	F	5	No	b) I took it as an elective course.	c) I have partial knowledge	d) I generally think that I cannot evaluate.	d)Mostly Disagree	b)Mostly Agree	b)Mostly Agree	d)Mostly Disagree	c)Unsure	Yes	Mostly Disagree	Totally Agree	Unsure	Mostly Agree	Mostly Disagree	Mostly Disagree	Mostly Disagree	Totally Agree	Unsure	Mostly Agree	Mostly Agree	Totally Agree	Definitely should be included	Definitely should be included	Would be good	Would be good	Definitely should be included	Definitely should be included	Unsure	Would be good	Unsure	Would be good	Would be good	Unsure	Definitely should be included	Unsure	Definitely should be included	Unsure
2023-08-02 20:43:34	0	I agree	23	F	5	Yes	a) No; I received no training.	a) I have no knowledge	c) I am not sure.	c)Unsure	c)Unsure	d)Mostly Disagree	c)Unsure	c)Unsure	Yes	Unsure	Mostly Disagree	Unsure	Unsure	Mostly Disagree	Mostly Agree	Mostly Disagree	Mostly Agree	Mostly Agree	Mostly Disagree	Unsure	Mostly Agree	Would be good	Unsure	Unsure	Definitely should be included	Unsure	Definitely should be included	Unsure	Definitely should be included	Would be good	Would be good	Would be good	Would be good	Unsure	Unsure	Would be good	Definitely should be included
2023-08-02 20:43:55	0	I agree	19	F	1	No	a) No; I received no training.	b) I’ve heard about it but possess no knowledge	c) I am not sure.	d)Mostly Disagree	b)Mostly Agree	c)Unsure	c)Unsure	c)Unsure	No	Unsure	Unsure	Unsure	Unsure	Unsure	Unsure	Unsure	Unsure	Unsure	Unsure	Unsure	Unsure	Unsure	Unsure	Unsure	Unsure	Unsure	Unsure	Unsure	Unsure	Unsure	Unsure	Unsure	Unsure	Unsure	Unsure	Unsure	Unsure
2023-08-02 20:44:27	0	I agree	18	F	1	Not Sure	c) I attended events such as seminars and presentations.	c) I have partial knowledge	c) I am not sure.	d)Mostly Disagree	b)Mostly Agree	b)Mostly Agree	c)Unsure	c)Unsure	Yes	Unsure	Mostly Agree	Mostly Disagree	Mostly Agree	Mostly Disagree	Unsure	Mostly Agree	Unsure	Mostly Agree	Mostly Agree	Mostly Agree	Mostly Agree	Would be good	Would be good	Would be good	Would be good	Would be good	Would be good	Would be good	Would be good	Would be good	Would be good	Would be good	Would be good	Would be good	Would be good	Would be good	Would be good
2023-08-02 20:44:36	0	I agree	20	F	1	Not Sure	a) No; I received no training.	b) I’ve heard about it but possess no knowledge	c) I am not sure.	b)Mostly Agree	c)Unsure	b)Mostly Agree	c)Unsure	b)Mostly Agree	Yes	Unsure	Mostly Agree	Mostly Disagree	Mostly Agree	Unsure	Unsure	Mostly Disagree	Mostly Agree	Unsure	Unsure	Mostly Agree	Totally Agree	Definitely should be included	Would be good	Would be good	Would be good	Definitely should be included	Definitely should be included	Definitely should be included	Definitely should be included	Not a must	Not a must	Unsure	Unsure	Would be good	Definitely should be included	Would be good	Would be good
2023-08-02 20:45:07	0	I agree	19	F	1	Not Sure	a) No; I received no training.	a) I have no knowledge	c) I am not sure.	d)Mostly Disagree	b)Mostly Agree	c)Unsure	c)Unsure	d)Mostly Disagree	Yes	Mostly Agree	Mostly Agree	Mostly Disagree	Mostly Agree	Mostly Agree	Mostly Agree	Mostly Agree	Mostly Agree	Mostly Agree	Mostly Agree	Mostly Agree	Mostly Agree	Would be good	Would be good	Would be good	Would be good	Would be good	Would be good	Would be good	Unsure	Unsure	Would be good	Would be good	Unsure	Unsure	Unsure	Would be good	Unsure
2023-08-02 20:46:19	0	I agree	20	F	1	No	a) No; I received no training.	b) I’ve heard about it but possess no knowledge	c) I am not sure.	a)Totally Agree	e)Totally Disagree	e)Totally Disagree	c)Unsure	d)Mostly Disagree	No	Unsure	Mostly Agree	Totally Agree	Unsure	Mostly Agree	Totally Agree	Totally Agree	Mostly Agree	Mostly Agree	Unsure	Unsure	Unsure	Unsure	Would be good	Would be good	Unsure	Would be good	Would be good	Unsure	Unsure	Unsure	Definitely should be included	No need	Would be good	Unsure	Not a must	Would be good	Unsure
2023-08-02 20:49:03	0	I agree	20	F	1	Yes	a) No; I received no training.	b) I’ve heard about it but possess no knowledge	c) I am not sure.	b)Mostly Agree	b)Mostly Agree	b)Mostly Agree	a)Totally Agree	c)Unsure	Yes	Totally Agree	Unsure	Unsure	Mostly Agree	Mostly Agree	Mostly Agree	Mostly Agree	Unsure	Unsure	Unsure	Unsure	Mostly Agree	Definitely should be included	Definitely should be included	Definitely should be included	Definitely should be included	Definitely should be included	Definitely should be included	Definitely should be included	Definitely should be included	Definitely should be included	Definitely should be included	Would be good	Definitely should be included	Definitely should be included	Would be good	Definitely should be included	Would be good
2023-08-02 20:50:37	0	I agree	21	F	1	No	a) No; I received no training.	a) I have no knowledge	c) I am not sure.	c)Unsure	b)Mostly Agree	b)Mostly Agree	c)Unsure	c)Unsure	No	Mostly Disagree	Totally Agree	Unsure	Unsure	Mostly Disagree	Unsure	Unsure	Unsure	Totally Disagree	Mostly Disagree	Mostly Disagree	Mostly Agree	Unsure	Unsure	Unsure	Unsure	Unsure	Unsure	Unsure	Unsure	Unsure	Unsure	Unsure	Unsure	Unsure	Unsure	Unsure	Unsure
2023-08-02 20:53:17	0	I agree	20	F	1	No	a) No; I received no training.	b) I’ve heard about it but possess no knowledge	c) I am not sure.	b)Mostly Agree	a)Totally Agree	c)Unsure	c)Unsure	c)Unsure	Yes	Mostly Agree	Mostly Agree	Totally Agree	Mostly Agree	Totally Agree	Totally Agree	Totally Agree	Mostly Agree	Mostly Agree	Mostly Agree	Mostly Agree	Mostly Agree	Definitely should be included	Definitely should be included	Definitely should be included	Definitely should be included	Definitely should be included	Definitely should be included	Definitely should be included	Definitely should be included	Definitely should be included	Definitely should be included	Definitely should be included	Definitely should be included	Definitely should be included	Definitely should be included	Definitely should be included	Definitely should be included
2023-08-02 20:54:47	0	I agree	19	F	1	Not Sure	a) No; I received no training.	c) I have partial knowledge	c) I am not sure.	e)Totally Disagree	a)Totally Agree	c)Unsure	b)Mostly Agree	c)Unsure	Yes	Mostly Agree	Unsure	Unsure	Mostly Agree	Mostly Agree	Unsure	Mostly Agree	Mostly Agree	Mostly Agree	Unsure	Mostly Agree	Mostly Agree	Unsure	Unsure	Unsure	Unsure	Unsure	Unsure	Unsure	Unsure	Unsure	Unsure	Unsure	Unsure	Unsure	Unsure	Unsure	Unsure
2023-08-02 20:55:31	0	I agree	19	F	1	Yes	a) No; I received no training.	a) I have no knowledge	c) I am not sure.	b)Mostly Agree	c)Unsure	c)Unsure	d)Mostly Disagree	b)Mostly Agree	Yes	Mostly Disagree	Mostly Agree	Mostly Disagree	Mostly Agree	Mostly Disagree	Mostly Agree	Mostly Agree	Mostly Agree	Mostly Agree	Mostly Agree	Mostly Agree	Mostly Agree	Definitely should be included	Definitely should be included	Definitely should be included	Definitely should be included	Definitely should be included	Definitely should be included	Definitely should be included	Definitely should be included	Definitely should be included	Definitely should be included	Definitely should be included	Definitely should be included	Definitely should be included	Definitely should be included	Definitely should be included	Definitely should be included
2023-08-02 20:56:03	0	I agree	18	F	1	Not Sure	a) No; I received no training.	b) I’ve heard about it but possess no knowledge	c) I am not sure.	c)Unsure	b)Mostly Agree	b)Mostly Agree	e)Totally Disagree	c)Unsure	Yes	Mostly Agree	Mostly Agree	Unsure	Unsure	Mostly Agree	Mostly Agree	Unsure	Mostly Agree	Mostly Agree	Unsure	Unsure	Mostly Agree	Would be good	Would be good	Unsure	Unsure	Would be good	Would be good	Would be good	Would be good	Would be good	Would be good	Would be good	Would be good	Would be good	Unsure	Would be good	No need
2023-08-02 20:57:06	0	I agree	20	F	1	Not Sure	f) Others	b) I’ve heard about it but possess no knowledge	c) I am not sure.	d)Mostly Disagree	b)Mostly Agree	b)Mostly Agree	c)Unsure	c)Unsure	Yes	Unsure	Mostly Agree	Mostly Agree	Mostly Agree	Mostly Agree	Unsure	Mostly Agree	Mostly Agree	Mostly Agree	Mostly Agree	Mostly Agree	Unsure	Would be good	Would be good	Would be good	Unsure	Would be good	Unsure	Unsure	Would be good	Not a must	Would be good	Unsure	Unsure	Would be good	Unsure	Would be good	Unsure
2023-08-02 20:58:23	0	I agree	20	F	1	No	a) No; I received no training.	a) I have no knowledge	c) I am not sure.	c)Unsure	b)Mostly Agree	b)Mostly Agree	d)Mostly Disagree	d)Mostly Disagree	Yes	Mostly Agree	Totally Agree	Mostly Disagree	Unsure	Totally Disagree	Totally Agree	Unsure	Unsure	Totally Agree	Totally Agree	Mostly Disagree	Unsure	Definitely should be included	Would be good	Definitely should be included	Unsure	Not a must	Not a must	Not a must	Unsure	Not a must	Not a must	Unsure	No need	Not a must	Unsure	Not a must	No need
2023-08-02 21:05:02	0	I agree	Yes	F	1	Not Sure	a) No; I received no training.	a) I have no knowledge	a) I can definitely evaluate it.	b)Mostly Agree	b)Mostly Agree	b)Mostly Agree	c)Unsure	b)Mostly Agree	Yes	Unsure	Totally Agree	Unsure	Mostly Agree	Unsure	Unsure	Unsure	Mostly Agree	Unsure	Mostly Agree	Mostly Agree	Mostly Agree	Definitely should be included	Definitely should be included	Definitely should be included	Definitely should be included	Definitely should be included	Definitely should be included	Definitely should be included	Definitely should be included	Would be good	Would be good	Would be good	Would be good	Would be good	Would be good	Would be good	Definitely should be included
2023-08-02 21:05:40	0	I agree	20	F	1	Yes	a) No; I received no training.	b) I’ve heard about it but possess no knowledge	d) I generally think that I cannot evaluate.	d)Mostly Disagree	a)Totally Agree	b)Mostly Agree	b)Mostly Agree	c)Unsure	Yes	Mostly Disagree	Mostly Agree	Unsure	Mostly Agree	Mostly Disagree	Unsure	Unsure	Mostly Agree	Mostly Agree	Mostly Agree	Mostly Agree	Mostly Agree	Would be good	Definitely should be included	Definitely should be included	Unsure	Definitely should be included	Definitely should be included	Definitely should be included	Would be good	Would be good	Would be good	Would be good	Unsure	Would be good	Unsure	Would be good	Unsure
2023-08-02 21:06:03	0	I agree	20	F	1	No	a) No; I received no training.	a) I have no knowledge	a) I can definitely evaluate it.	b)Mostly Agree	c)Unsure	b)Mostly Agree	c)Unsure	c)Unsure	Yes	Totally Agree	Mostly Agree	Unsure	Mostly Agree	Totally Agree	Mostly Agree	Unsure	Mostly Agree	Totally Agree	Mostly Agree	Unsure	Mostly Agree	Definitely should be included	Definitely should be included	Definitely should be included	Definitely should be included	Definitely should be included	Definitely should be included	Definitely should be included	Definitely should be included	Definitely should be included	Definitely should be included	Definitely should be included	Definitely should be included	Definitely should be included	Definitely should be included	Definitely should be included	Definitely should be included
2023-08-02 21:09:15	0	I agree	19	F	1	Yes	a) No; I received no training.	b) I’ve heard about it but possess no knowledge	d) I generally think that I cannot evaluate.	c)Unsure	a)Totally Agree	c)Unsure	c)Unsure	c)Unsure	No	Mostly Disagree	Mostly Agree	Mostly Disagree	Unsure	Unsure	Unsure	Unsure	Mostly Agree	Mostly Agree	Mostly Agree	Unsure	Mostly Agree	Definitely should be included	Definitely should be included	Would be good	Would be good	Definitely should be included	Definitely should be included	Unsure	Definitely should be included	Definitely should be included	Definitely should be included	No need	Not a must	Would be good	No need	Would be good	Unsure
2023-08-02 21:25:11	0	I agree	19	F	1	Not Sure	a) No; I received no training.	b) I’ve heard about it but possess no knowledge	c) I am not sure.	d)Mostly Disagree	a)Totally Agree	c)Unsure	c)Unsure	c)Unsure	Yes	Mostly Disagree	Unsure	Unsure	Mostly Agree	Unsure	Mostly Disagree	Unsure	Unsure	Mostly Disagree	Mostly Disagree	Unsure	Mostly Agree	Would be good	Would be good	Would be good	Unsure	Unsure	Unsure	Unsure	Unsure	Unsure	Unsure	Unsure	Unsure	Unsure	Unsure	Unsure	Unsure
2023-08-02 21:26:36	0	I agree	19	M	1	Not Sure	a) No; I received no training.	a) I have no knowledge	c) I am not sure.	d)Mostly Disagree	b)Mostly Agree	c)Unsure	c)Unsure	c)Unsure	No	Mostly Agree	Mostly Disagree	Mostly Agree	Unsure	Mostly Agree	Mostly Agree	Unsure	Unsure	Mostly Agree	Mostly Agree	Unsure	Unsure	Not a must	Not a must	Unsure	Not a must	Would be good	Unsure	Not a must	Unsure	Would be good	Unsure	Unsure	Not a must	Not a must	Unsure	Would be good	Unsure
2023-08-02 21:26:49	0	I agree	21	F	2	Yes	a) No; I received no training.	b) I’ve heard about it but possess no knowledge	b) I think I can mostly evaluate.	d)Mostly Disagree	b)Mostly Agree	b)Mostly Agree	b)Mostly Agree	c)Unsure	No	Mostly Agree	Totally Agree	Unsure	Mostly Agree	Mostly Disagree	Totally Agree	Unsure	Totally Agree	Mostly Agree	Mostly Agree	Mostly Agree	Totally Agree	Definitely should be included	Definitely should be included	Would be good	Would be good	Would be good	Would be good	Would be good	Would be good	Unsure	Would be good	Not a must	Would be good	Would be good	Unsure	Would be good	Would be good
2023-08-02 21:50:19	0	I agree	18	F	1	No	a) No; I received no training.	b) I’ve heard about it but possess no knowledge	d) I generally think that I cannot evaluate.	d)Mostly Disagree	c)Unsure	c)Unsure	d)Mostly Disagree	c)Unsure	No	Unsure	Unsure	Mostly Agree	Unsure	Mostly Agree	Totally Agree	Mostly Agree	Mostly Agree	Mostly Agree	Unsure	Unsure	Mostly Agree	Unsure	Unsure	Would be good	Not a must	Would be good	Would be good	Would be good	Would be good	Unsure	Not a must	Not a must	Unsure	Would be good	Unsure	Would be good	Unsure
2023-08-03 14:06:57	0	I agree	23	F	3	Not Sure	a) No; I received no training.	b) I’ve heard about it but possess no knowledge	c) I am not sure.	c)Unsure	a)Totally Agree	a)Totally Agree	c)Unsure	a)Totally Agree	Yes	Mostly Agree	Mostly Agree	Mostly Agree	Mostly Agree	Mostly Agree	Totally Agree	Mostly Agree	Totally Agree	Mostly Agree	Totally Agree	Totally Agree	Totally Agree	Would be good	Definitely should be included	Would be good	Definitely should be included	Would be good	Definitely should be included	Would be good	Definitely should be included	Would be good	Would be good	Definitely should be included	Would be good	Definitely should be included	Would be good	Definitely should be included	Definitely should be included
2023-08-07 16:36:21	0	I agree	20	F	1	Not Sure	a) No; I received no training.	a) I have no knowledge	e) I absolutely cannot evaluate it.	d)Mostly Disagree	a)Totally Agree	c)Unsure	c)Unsure	c)Unsure	No	Mostly Agree	Mostly Agree	Unsure	Mostly Agree	Totally Agree	Totally Agree	Totally Agree	Unsure	Unsure	Unsure	Unsure	Unsure	Would be good	Would be good	Would be good	Would be good	Would be good	Would be good	Would be good	Would be good	Would be good	Would be good	Would be good	Would be good	Would be good	Would be good	Would be good	Would be good
2023-08-07 16:39:20	0	I agree	19	M	1	Not Sure	a) No; I received no training.	b) I’ve heard about it but possess no knowledge	b) I think I can mostly evaluate.	b)Mostly Agree	a)Totally Agree	b)Mostly Agree	b)Mostly Agree	a)Totally Agree	Yes	Mostly Disagree	Totally Agree	Unsure	Mostly Agree	Unsure	Totally Agree	Totally Disagree	Totally Agree	Totally Agree	Totally Agree	Totally Agree	Totally Agree	Definitely should be included	Definitely should be included	Definitely should be included	Definitely should be included	Definitely should be included	Definitely should be included	Definitely should be included	Definitely should be included	Definitely should be included	Definitely should be included	Definitely should be included	Definitely should be included	Definitely should be included	Definitely should be included	Definitely should be included	Definitely should be included
2023-08-07 16:39:50	0	I agree	22	F	1	Not Sure	a) No; I received no training.	b) I’ve heard about it but possess no knowledge	c) I am not sure.	b)Mostly Agree	a)Totally Agree	b)Mostly Agree	b)Mostly Agree	b)Mostly Agree	Yes	Mostly Agree	Mostly Agree	Mostly Agree	Unsure	Unsure	Mostly Agree	Unsure	Mostly Agree	Mostly Agree	Mostly Agree	Unsure	Mostly Agree	Definitely should be included	Would be good	Definitely should be included	Definitely should be included	Definitely should be included	Definitely should be included	Would be good	Would be good	Definitely should be included	Would be good	Unsure	Unsure	Unsure	Unsure	Would be good	Unsure
2023-08-07 16:43:09	0	I agree	19	F	1	Yes	a) No; I received no training.	b) I’ve heard about it but possess no knowledge	c) I am not sure.	d)Mostly Disagree	a)Totally Agree	a)Totally Agree	b)Mostly Agree	a)Totally Agree	No	Totally Agree	Totally Agree	Mostly Disagree	Totally Agree	Mostly Disagree	Totally Agree	Unsure	Totally Agree	Totally Agree	Totally Agree	Unsure	Totally Agree	Definitely should be included	Definitely should be included	Would be good	Definitely should be included	Definitely should be included	Definitely should be included	Definitely should be included	Definitely should be included	Definitely should be included	Unsure	Unsure	Definitely should be included	Would be good	Definitely should be included	Definitely should be included	Would be good
2023-08-07 17:10:51	0	I agree	21	M	1	Yes	a) No; I received no training.	b) I’ve heard about it but possess no knowledge	a) I can definitely evaluate it.	d)Mostly Disagree	a)Totally Agree	a)Totally Agree	b)Mostly Agree	c)Unsure	No	Mostly Agree	Unsure	Unsure	Mostly Agree	Mostly Agree	Mostly Agree	Unsure	Mostly Agree	Unsure	Mostly Agree	Mostly Agree	Mostly Agree	Definitely should be included	Would be good	Would be good	Would be good	Would be good	Would be good	Unsure	Not a must	Unsure	Unsure	Would be good	Would be good	Not a must	Not a must	Definitely should be included	No need
2023-08-07 17:24:05	0	I agree	20	F	1	Yes	a) No; I received no training.	b) I’ve heard about it but possess no knowledge	d) I generally think that I cannot evaluate.	c)Unsure	b)Mostly Agree	c)Unsure	c)Unsure	d)Mostly Disagree	No	Unsure	Mostly Disagree	Mostly Agree	Unsure	Totally Agree	Totally Agree	Mostly Agree	Unsure	Unsure	Mostly Agree	Unsure	Unsure	Definitely should be included	Definitely should be included	Unsure	Would be good	Would be good	Definitely should be included	Unsure	Unsure	Unsure	Unsure	Unsure	Unsure	Unsure	Unsure	Unsure	Unsure
2023-08-07 17:57:11	0	I agree	20	F	1	Not Sure	a) No; I received no training.	b) I’ve heard about it but possess no knowledge	c) I am not sure.	b)Mostly Agree	a)Totally Agree	b)Mostly Agree	c)Unsure	b)Mostly Agree	Yes	Totally Agree	Mostly Agree	Unsure	Mostly Agree	Mostly Agree	Totally Agree	Mostly Agree	Totally Agree	Totally Agree	Mostly Agree	Mostly Agree	Mostly Agree	Definitely should be included	Definitely should be included	Would be good	Would be good	Definitely should be included	Definitely should be included	Definitely should be included	Definitely should be included	Definitely should be included	Definitely should be included	Definitely should be included	Definitely should be included	Definitely should be included	Unsure	Definitely should be included	Unsure
2023-08-07 17:58:32	0	I agree	20	F	1	Not Sure	a) No; I received no training.	b) I’ve heard about it but possess no knowledge	c) I am not sure.	b)Mostly Agree	a)Totally Agree	b)Mostly Agree	c)Unsure	b)Mostly Agree	Yes	Mostly Agree	Mostly Agree	Unsure	Unsure	Mostly Agree	Mostly Agree	Mostly Agree	Mostly Agree	Unsure	Mostly Agree	Mostly Agree	Mostly Agree	Would be good	Would be good	Unsure	Unsure	Unsure	Unsure	Would be good	Would be good	Would be good	Would be good	Would be good	Unsure	Would be good	Unsure	Would be good	Unsure
2023-08-07 18:06:38	0	I agree	19	M	1	Yes	a) No; I received no training.	c) I have partial knowledge	b) I think I can mostly evaluate.	d)Mostly Disagree	a)Totally Agree	a)Totally Agree	b)Mostly Agree	d)Mostly Disagree	Yes	Mostly Disagree	Mostly Agree	Totally Agree	Totally Agree	Mostly Disagree	Mostly Disagree	Mostly Agree	Totally Agree	Totally Agree	Mostly Disagree	Totally Agree	Totally Agree	Definitely should be included	Definitely should be included	Definitely should be included	Definitely should be included	Definitely should be included	Definitely should be included	Definitely should be included	Definitely should be included	Definitely should be included	Definitely should be included	Unsure	Definitely should be included	Definitely should be included	Definitely should be included	Definitely should be included	Unsure
2023-08-07 18:30:15	0	I agree	18	F	1	Not Sure	c) I attended events such as seminars and presentations.	c) I have partial knowledge	b) I think I can mostly evaluate.	d)Mostly Disagree	b)Mostly Agree	b)Mostly Agree	b)Mostly Agree	c)Unsure	Yes	Unsure	Mostly Agree	Unsure	Mostly Agree	Mostly Disagree	Mostly Disagree	Unsure	Mostly Agree	Mostly Agree	Mostly Agree	Mostly Agree	Mostly Agree	Would be good	Would be good	Would be good	Would be good	Would be good	Would be good	Would be good	Would be good	Would be good	Would be good	Would be good	Would be good	Would be good	Would be good	Would be good	Would be good
2023-08-07 19:08:20	0	I agree	20	F	1	No	a) No; I received no training.	b) I’ve heard about it but possess no knowledge	b) I think I can mostly evaluate.	c)Unsure	b)Mostly Agree	c)Unsure	c)Unsure	c)Unsure	Yes	Mostly Disagree	Mostly Agree	Mostly Disagree	Mostly Agree	Mostly Disagree	Mostly Agree	Mostly Agree	Mostly Agree	Unsure	Unsure	Mostly Agree	Mostly Agree	Would be good	Would be good	Would be good	Would be good	Would be good	Would be good	Would be good	Would be good	Would be good	Would be good	Would be good	Would be good	Would be good	Would be good	Would be good	Would be good
2023-08-07 19:09:22	0	I agree	21	M	2	No	a) No; I received no training.	b) I’ve heard about it but possess no knowledge	d) I generally think that I cannot evaluate.	e)Totally Disagree	a)Totally Agree	b)Mostly Agree	d)Mostly Disagree	e)Totally Disagree	Yes	Unsure	Mostly Agree	Mostly Disagree	Mostly Agree	Mostly Disagree	Totally Agree	Totally Agree	Totally Agree	Mostly Agree	Mostly Agree	Mostly Agree	Totally Agree	Definitely should be included	Definitely should be included	Definitely should be included	Would be good	Definitely should be included	Would be good	No need	Definitely should be included	Definitely should be included	Would be good	Definitely should be included	Would be good	Unsure	Would be good	Definitely should be included	Unsure
2023-08-07 19:13:46	0	I agree	21	F	2	No	c) I attended events such as seminars and presentations.	b) I’ve heard about it but possess no knowledge	b) I think I can mostly evaluate.	d)Mostly Disagree	b)Mostly Agree	a)Totally Agree	d)Mostly Disagree	c)Unsure	Yes	Mostly Agree	Totally Agree	Totally Agree	Mostly Agree	Totally Agree	Totally Agree	Mostly Agree	Totally Agree	Mostly Agree	Unsure	Mostly Agree	Mostly Agree	Would be good	Would be good	Unsure	Would be good	Would be good	Would be good	Would be good	Would be good	Unsure	Would be good	Would be good	Would be good	Would be good	Unsure	Would be good	Would be good
2023-08-07 19:16:50	0	I agree	19	F	1	Yes	a) No; I received no training.	b) I’ve heard about it but possess no knowledge	c) I am not sure.	d)Mostly Disagree	a)Totally Agree	b)Mostly Agree	c)Unsure	b)Mostly Agree	Yes	Unsure	Mostly Agree	Totally Agree	Unsure	Totally Agree	Totally Agree	Mostly Agree	Totally Agree	Mostly Agree	Unsure	Mostly Disagree	Unsure	Not a must	Would be good	Would be good	Not a must	Unsure	Would be good	Would be good	Definitely should be included	Would be good	Would be good	Definitely should be included	Definitely should be included	Would be good	Unsure	Definitely should be included	Unsure
2023-08-07 19:19:20	0	I agree	19	F	1	Yes	a) No; I received no training.	b) I’ve heard about it but possess no knowledge	c) I am not sure.	d)Mostly Disagree	a)Totally Agree	c)Unsure	b)Mostly Agree	b)Mostly Agree	Yes	Mostly Disagree	Mostly Agree	Mostly Disagree	Mostly Agree	Unsure	Mostly Agree	Unsure	Mostly Agree	Mostly Agree	Unsure	Mostly Agree	Mostly Agree	Would be good	Would be good	Would be good	Unsure	Would be good	Would be good	Unsure	Would be good	Would be good	Would be good	Unsure	Unsure	Would be good	Unsure	Would be good	Would be good
2023-08-07 19:25:08	0	I agree	18	F	1	Yes	a) No; I received no training.	c) I have partial knowledge	c) I am not sure.	b)Mostly Agree	d)Mostly Disagree	b)Mostly Agree	c)Unsure	a)Totally Agree	Yes	Mostly Agree	Totally Agree	Mostly Disagree	Mostly Agree	Totally Agree	Totally Agree	Mostly Agree	Totally Agree	Mostly Agree	Unsure	Unsure	Totally Agree	Definitely should be included	Definitely should be included	Definitely should be included	Definitely should be included	Definitely should be included	Definitely should be included	Definitely should be included	Definitely should be included	Definitely should be included	Definitely should be included	Would be good	Definitely should be included	Definitely should be included	Would be good	Definitely should be included	Would be good
2023-08-07 19:38:10	0	I agree	18	F	1	Yes	a) No; I received no training.	c) I have partial knowledge	b) I think I can mostly evaluate.	d)Mostly Disagree	b)Mostly Agree	c)Unsure	b)Mostly Agree	b)Mostly Agree	Yes	Totally Agree	Mostly Agree	Totally Agree	Mostly Agree	Mostly Agree	Totally Agree	Unsure	Mostly Agree	Unsure	Mostly Disagree	Unsure	Mostly Agree	Definitely should be included	Definitely should be included	Would be good	Would be good	Would be good	Would be good	Would be good	Would be good	Would be good	Definitely should be included	Definitely should be included	Definitely should be included	Definitely should be included	Definitely should be included	Definitely should be included	Would be good
2023-08-07 19:39:59	0	I agree	19	F	2	No	a) No; I received no training.	c) I have partial knowledge	c) I am not sure.	e)Totally Disagree	b)Mostly Agree	c)Unsure	d)Mostly Disagree	c)Unsure	Yes	Mostly Agree	Mostly Disagree	Unsure	Unsure	Mostly Agree	Mostly Agree	Mostly Agree	Unsure	Unsure	Unsure	Mostly Agree	Mostly Agree	Would be good	Definitely should be included	Unsure	Would be good	Would be good	Definitely should be included	Would be good	Would be good	Definitely should be included	Would be good	Definitely should be included	Would be good	Definitely should be included	Would be good	Definitely should be included	Would be good
2023-08-07 19:42:48	0	I agree	21	M	2	Yes	f) Others	c) I have partial knowledge	b) I think I can mostly evaluate.	d)Mostly Disagree	b)Mostly Agree	c)Unsure	d)Mostly Disagree	c)Unsure	No	Unsure	Mostly Agree	Mostly Agree	Mostly Agree	Mostly Agree	Mostly Agree	Mostly Agree	Mostly Agree	Mostly Agree	Mostly Agree	Mostly Agree	Mostly Agree	Not a must	Not a must	Not a must	Not a must	Not a must	Not a must	Not a must	Not a must	Not a must	Would be good	Would be good	Not a must	Not a must	Not a must	Not a must	Would be good
2023-08-07 19:50:29	0	I agree	20	F	2	No	a) No; I received no training.	b) I’ve heard about it but possess no knowledge	c) I am not sure.	c)Unsure	b)Mostly Agree	c)Unsure	d)Mostly Disagree	c)Unsure	Yes	Mostly Disagree	Mostly Agree	Unsure	Mostly Agree	Unsure	Unsure	Unsure	Mostly Agree	Unsure	Unsure	Mostly Agree	Mostly Agree	Would be good	Would be good	Would be good	Would be good	Would be good	Would be good	Would be good	Would be good	Would be good	Would be good	Would be good	Would be good	Would be good	Would be good	Would be good	Would be good
2023-08-07 19:54:25	0	I agree	22	F	2	Not Sure	a) No; I received no training.	b) I’ve heard about it but possess no knowledge	c) I am not sure.	c)Unsure	a)Totally Agree	b)Mostly Agree	c)Unsure	c)Unsure	Yes	Unsure	Mostly Agree	Mostly Disagree	Mostly Agree	Unsure	Unsure	Unsure	Totally Agree	Totally Agree	Mostly Agree	Mostly Agree	Totally Agree	Would be good	Definitely should be included	Definitely should be included	Definitely should be included	Definitely should be included	Definitely should be included	Definitely should be included	Would be good	Would be good	Definitely should be included	Unsure	Would be good	Would be good	Would be good	Definitely should be included	Would be good
2023-08-07 19:59:38	0	I agree	20	F	2	Not Sure	a) No; I received no training.	b) I’ve heard about it but possess no knowledge	c) I am not sure.	c)Unsure	b)Mostly Agree	c)Unsure	c)Unsure	c)Unsure	Yes	Unsure	Unsure	Unsure	Unsure	Unsure	Unsure	Unsure	Unsure	Unsure	Unsure	Unsure	Unsure	Definitely should be included	Definitely should be included	Definitely should be included	Definitely should be included	Definitely should be included	Definitely should be included	Definitely should be included	Definitely should be included	Definitely should be included	Definitely should be included	Definitely should be included	Definitely should be included	Definitely should be included	Definitely should be included	Definitely should be included	Definitely should be included
2023-08-07 20:02:53	0	I agree	21	M	1	Yes	a) No; I received no training.	b) I’ve heard about it but possess no knowledge	c) I am not sure.	e)Totally Disagree	b)Mostly Agree	c)Unsure	b)Mostly Agree	d)Mostly Disagree	No	Totally Agree	Mostly Agree	Mostly Agree	Mostly Disagree	Totally Agree	Totally Agree	Unsure	Unsure	Totally Agree	Unsure	Totally Agree	Mostly Agree	Would be good	Definitely should be included	Definitely should be included	Would be good	Would be good	Would be good	Would be good	Would be good	Would be good	Would be good	Would be good	Would be good	Would be good	Would be good	Would be good	Would be good
2023-08-07 20:03:39	0	I agree	19	F	1	Yes	a) No; I received no training.	c) I have partial knowledge	b) I think I can mostly evaluate.	b)Mostly Agree	a)Totally Agree	b)Mostly Agree	b)Mostly Agree	c)Unsure	Yes	Totally Agree	Mostly Agree	Mostly Agree	Totally Agree	Totally Agree	Totally Agree	Totally Agree	Unsure	Unsure	Unsure	Mostly Agree	Totally Agree	Unsure	Would be good	Definitely should be included	Would be good	Unsure	Definitely should be included	Would be good	Unsure	Definitely should be included	Would be good	Unsure	Definitely should be included	Would be good	Unsure	Definitely should be included	Unsure
2023-08-07 20:04:49	0	I agree	20	F	1	Yes	a) No; I received no training.	c) I have partial knowledge	c) I am not sure.	d)Mostly Disagree	a)Totally Agree	b)Mostly Agree	b)Mostly Agree	c)Unsure	Yes	Totally Agree	Mostly Agree	Mostly Agree	Mostly Agree	Totally Agree	Totally Agree	Totally Agree	Mostly Disagree	Mostly Disagree	Unsure	Unsure	Mostly Agree	Would be good	Definitely should be included	Unsure	Unsure	Would be good	Would be good	Would be good	Definitely should be included	Definitely should be included	Definitely should be included	Would be good	Would be good	Unsure	Unsure	Definitely should be included	Unsure
2023-08-07 20:05:13	0	I agree	19	F	1	No	a) No; I received no training.	b) I’ve heard about it but possess no knowledge	e) I absolutely cannot evaluate it.	c)Unsure	b)Mostly Agree	b)Mostly Agree	d)Mostly Disagree	e)Totally Disagree	Yes	Unsure	Mostly Agree	Unsure	Mostly Agree	Unsure	Mostly Agree	Mostly Agree	Mostly Agree	Mostly Agree	Unsure	Mostly Agree	Mostly Agree	Would be good	Definitely should be included	Would be good	Would be good	Would be good	Would be good	Would be good	Would be good	Would be good	Would be good	Unsure	Would be good	Would be good	Would be good	Definitely should be included	Would be good
2023-08-07 20:05:35	0	I agree	21	M	1	No	a) No; I received no training.	a) I have no knowledge	e) I absolutely cannot evaluate it.	c)Unsure	b)Mostly Agree	c)Unsure	c)Unsure	c)Unsure	Yes	Unsure	Unsure	Unsure	Unsure	Unsure	Unsure	Unsure	Unsure	Unsure	Unsure	Unsure	Unsure	Unsure	Unsure	Unsure	Unsure	Unsure	Unsure	Unsure	Unsure	Unsure	Unsure	Unsure	Unsure	Unsure	Unsure	Unsure	Unsure
2023-08-07 20:07:13	0	I agree	20	F	1	Not Sure	a) No; I received no training.	b) I’ve heard about it but possess no knowledge	b) I think I can mostly evaluate.	d)Mostly Disagree	a)Totally Agree	b)Mostly Agree	c)Unsure	c)Unsure	Yes	Mostly Agree	Mostly Disagree	Unsure	Mostly Agree	Totally Agree	Mostly Disagree	Unsure	Mostly Agree	Mostly Disagree	Mostly Disagree	Mostly Agree	Totally Agree	Would be good	Would be good	Not a must	Unsure	Unsure	Unsure	Unsure	Not a must	Not a must	Not a must	No need	No need	Unsure	Unsure	Would be good	Unsure
2023-08-07 20:07:25	0	I agree	25	M	1	Yes	a) No; I received no training.	c) I have partial knowledge	c) I am not sure.	d)Mostly Disagree	a)Totally Agree	d)Mostly Disagree	c)Unsure	c)Unsure	Yes	Unsure	Mostly Agree	Mostly Disagree	Mostly Agree	Unsure	Mostly Agree	Unsure	Mostly Agree	Mostly Agree	Mostly Agree	Mostly Agree	Mostly Agree	Would be good	Would be good	Would be good	Would be good	Would be good	Would be good	Would be good	Would be good	Would be good	Would be good	Would be good	Would be good	Would be good	Would be good	Would be good	Would be good
2023-08-07 20:07:32	0	I agree	21	M	1	No	a) No; I received no training.	b) I’ve heard about it but possess no knowledge	c) I am not sure.	b)Mostly Agree	a)Totally Agree	b)Mostly Agree	d)Mostly Disagree	c)Unsure	Yes	Mostly Agree	Mostly Agree	Mostly Agree	Mostly Agree	Totally Agree	Totally Agree	Unsure	Totally Agree	Mostly Disagree	Mostly Disagree	Mostly Disagree	Mostly Agree	Definitely should be included	Definitely should be included	Not a must	Would be good	Not a must	Not a must	Would be good	Not a must	Would be good	Would be good	Would be good	Would be good	Would be good	Would be good	Would be good	Would be good
2023-08-07 20:07:45	0	I agree	20	M	1	Not Sure	a) No; I received no training.	b) I’ve heard about it but possess no knowledge	b) I think I can mostly evaluate.	b)Mostly Agree	b)Mostly Agree	b)Mostly Agree	c)Unsure	b)Mostly Agree	Yes	Unsure	Mostly Agree	Mostly Agree	Unsure	Unsure	Totally Agree	Totally Agree	Totally Agree	Unsure	Mostly Agree	Mostly Agree	Unsure	Definitely should be included	Would be good	Would be good	Would be good	Would be good	Would be good	Not a must	No need	No need	Unsure	Definitely should be included	No need	Definitely should be included	Definitely should be included	Definitely should be included	Not a must
2023-08-07 20:10:28	0	I agree	21	F	1	No	c) I attended events such as seminars and presentations.	c) I have partial knowledge	a) I can definitely evaluate it.	d)Mostly Disagree	a)Totally Agree	a)Totally Agree	c)Unsure	a)Totally Agree	Yes	Unsure	Totally Agree	Mostly Disagree	Unsure	Unsure	Mostly Disagree	Unsure	Unsure	Unsure	Unsure	Unsure	Unsure	Would be good	Unsure	Would be good	Would be good	Unsure	Unsure	Would be good	Would be good	Would be good	Would be good	Not a must	Would be good	Unsure	Unsure	Would be good	Would be good
2023-08-07 20:13:32	0	I agree	20	F	1	Yes	a) No; I received no training.	b) I’ve heard about it but possess no knowledge	c) I am not sure.	e)Totally Disagree	b)Mostly Agree	c)Unsure	b)Mostly Agree	e)Totally Disagree	No	Totally Agree	Unsure	Totally Agree	Mostly Disagree	Totally Agree	Totally Agree	Mostly Agree	Mostly Agree	Unsure	Mostly Disagree	Mostly Disagree	Mostly Agree	Not a must	Not a must	Would be good	Would be good	Unsure	Unsure	Unsure	Would be good	Would be good	Not a must	No need	Unsure	Unsure	No need	Would be good	No need
2023-08-07 20:20:41	0	I agree	20	F	2	No	a) No; I received no training.	b) I’ve heard about it but possess no knowledge	d) I generally think that I cannot evaluate.	b)Mostly Agree	b)Mostly Agree	a)Totally Agree	c)Unsure	b)Mostly Agree	Yes	Totally Agree	Mostly Agree	Mostly Agree	Totally Agree	Mostly Agree	Totally Agree	Unsure	Mostly Agree	Mostly Agree	Totally Agree	Totally Agree	Totally Agree	Would be good	Would be good	Would be good	Would be good	Would be good	Would be good	Would be good	Would be good	Would be good	Would be good	Would be good	Would be good	Would be good	Would be good	Would be good	Would be good
2023-08-07 20:28:02	0	I agree	21	F	2	No	a) No; I received no training.	c) I have partial knowledge	b) I think I can mostly evaluate.	d)Mostly Disagree	b)Mostly Agree	c)Unsure	c)Unsure	d)Mostly Disagree	Yes	Mostly Agree	Unsure	Unsure	Mostly Agree	Mostly Agree	Mostly Agree	Mostly Agree	Mostly Agree	Unsure	Mostly Agree	Mostly Agree	Mostly Agree	Would be good	Would be good	Would be good	Would be good	Would be good	Would be good	Would be good	Would be good	Would be good	Would be good	Would be good	Would be good	Would be good	Would be good	Would be good	Would be good
2023-08-07 20:28:19	0	I agree	21	F	2	Yes	a) No; I received no training.	b) I’ve heard about it but possess no knowledge	b) I think I can mostly evaluate.	b)Mostly Agree	a)Totally Agree	b)Mostly Agree	b)Mostly Agree	b)Mostly Agree	Yes	Mostly Agree	Unsure	Unsure	Unsure	Mostly Agree	Mostly Agree	Mostly Agree	Mostly Agree	Mostly Agree	Mostly Agree	Unsure	Unsure	Would be good	Would be good	Would be good	Would be good	Would be good	Would be good	Would be good	Would be good	Would be good	Would be good	Would be good	Would be good	Would be good	Would be good	Would be good	Would be good
2023-08-07 20:32:45	0	I agree	19	M	1	No	a) No; I received no training.	b) I’ve heard about it but possess no knowledge	b) I think I can mostly evaluate.	d)Mostly Disagree	a)Totally Agree	a)Totally Agree	b)Mostly Agree	b)Mostly Agree	Yes	Mostly Agree	Mostly Agree	Unsure	Unsure	Unsure	Unsure	Mostly Agree	Mostly Agree	Mostly Disagree	Mostly Agree	Mostly Agree	Mostly Agree	Definitely should be included	Definitely should be included	Definitely should be included	Definitely should be included	Definitely should be included	Definitely should be included	Definitely should be included	Definitely should be included	Definitely should be included	Definitely should be included	Definitely should be included	Definitely should be included	Definitely should be included	Would be good	Definitely should be included	Definitely should be included
2023-08-07 21:12:31	0	I agree	21	F	2	Yes	a) No; I received no training.	b) I’ve heard about it but possess no knowledge	b) I think I can mostly evaluate.	c)Unsure	a)Totally Agree	b)Mostly Agree	d)Mostly Disagree	c)Unsure	Yes	Mostly Disagree	Mostly Agree	Mostly Disagree	Mostly Agree	Mostly Disagree	Unsure	Unsure	Mostly Agree	Mostly Agree	Mostly Agree	Mostly Agree	Mostly Agree	Definitely should be included	Would be good	Would be good	Would be good	Would be good	Would be good	Would be good	Would be good	Would be good	Definitely should be included	Definitely should be included	Would be good	Would be good	Would be good	Definitely should be included	Unsure
2023-08-07 22:11:44	0	I agree	18	F	1	Not Sure	a) No; I received no training.	c) I have partial knowledge	b) I think I can mostly evaluate.	a)Totally Agree	c)Unsure	b)Mostly Agree	a)Totally Agree	b)Mostly Agree	Yes	Totally Agree	Mostly Agree	Totally Agree	Mostly Agree	Totally Agree	Totally Agree	Unsure	Mostly Agree	Mostly Agree	Mostly Disagree	Unsure	Unsure	Would be good	Definitely should be included	Would be good	Would be good	Definitely should be included	Definitely should be included	Definitely should be included	Definitely should be included	Definitely should be included	Definitely should be included	No need	Would be good	Unsure	Not a must	Unsure	Unsure
2023-08-07 22:57:38	0	I agree	22	F	3	No	a) No; I received no training.	b) I’ve heard about it but possess no knowledge	c) I am not sure.	d)Mostly Disagree	b)Mostly Agree	b)Mostly Agree	e)Totally Disagree	d)Mostly Disagree	Yes	Unsure	Mostly Agree	Unsure	Mostly Agree	Mostly Agree	Mostly Agree	Totally Agree	Mostly Agree	Unsure	Unsure	Mostly Agree	Mostly Agree	Definitely should be included	Definitely should be included	Would be good	Would be good	Definitely should be included	Definitely should be included	Definitely should be included	Definitely should be included	Definitely should be included	Definitely should be included	Definitely should be included	Definitely should be included	Definitely should be included	Not a must	Definitely should be included	Unsure
2023-08-08 00:03:05	0	I agree	23	F	1	Not Sure	a) No; I received no training.	b) I’ve heard about it but possess no knowledge	b) I think I can mostly evaluate.	d)Mostly Disagree	a)Totally Agree	b)Mostly Agree	c)Unsure	b)Mostly Agree	Yes	Mostly Agree	Mostly Agree	Unsure	Unsure	Mostly Disagree	Unsure	Mostly Agree	Mostly Agree	Unsure	Unsure	Unsure	Mostly Agree	Would be good	Would be good	Would be good	Would be good	Would be good	Unsure	Would be good	Would be good	Would be good	Unsure	Would be good	Unsure	Unsure	Unsure	Would be good	Unsure
2023-08-08 04:56:21	0	I agree	18	F	1	Yes	a) No; I received no training.	b) I’ve heard about it but possess no knowledge	c) I am not sure.	c)Unsure	b)Mostly Agree	c)Unsure	d)Mostly Disagree	c)Unsure	Yes	Mostly Agree	Mostly Agree	Unsure	Mostly Agree	Unsure	Mostly Agree	Unsure	Mostly Agree	Mostly Agree	Unsure	Unsure	Mostly Agree	Would be good	Would be good	Unsure	Unsure	Definitely should be included	Definitely should be included	Would be good	Would be good	Would be good	Would be good	Would be good	Would be good	Would be good	Unsure	Unsure	Unsure
2023-08-08 05:43:51	0	I agree	21	F	2	Not Sure	a) No; I received no training.	b) I’ve heard about it but possess no knowledge	c) I am not sure.	c)Unsure	b)Mostly Agree	b)Mostly Agree	e)Totally Disagree	d)Mostly Disagree	Yes	Mostly Agree	Totally Agree	Unsure	Mostly Agree	Mostly Disagree	Mostly Agree	Mostly Agree	Totally Agree	Totally Agree	Unsure	Mostly Agree	Unsure	Definitely should be included	Definitely should be included	Would be good	Definitely should be included	Definitely should be included	Definitely should be included	Definitely should be included	Would be good	Definitely should be included	Definitely should be included	Definitely should be included	Definitely should be included	Would be good	Definitely should be included	Definitely should be included	Would be good
2023-08-08 09:16:13	0	I agree	23	M	1	No	a) No; I received no training.	b) I’ve heard about it but possess no knowledge	c) I am not sure.	e)Totally Disagree	a)Totally Agree	c)Unsure	b)Mostly Agree	c)Unsure	Yes	Unsure	Mostly Agree	Mostly Agree	Unsure	Totally Agree	Mostly Disagree	Unsure	Totally Agree	Mostly Agree	Mostly Agree	Mostly Agree	Mostly Agree	Would be good	Would be good	Would be good	Would be good	Definitely should be included	Definitely should be included	Would be good	Unsure	Would be good	Would be good	Not a must	Would be good	Would be good	No need	Would be good	Unsure
2023-08-08 09:18:36	0	I agree	19	M	1	Yes	a) No; I received no training.	b) I’ve heard about it but possess no knowledge	c) I am not sure.	b)Mostly Agree	a)Totally Agree	a)Totally Agree	c)Unsure	c)Unsure	Yes	Unsure	Unsure	Unsure	Unsure	Unsure	Unsure	Unsure	Unsure	Unsure	Unsure	Unsure	Unsure	Would be good	Definitely should be included	Would be good	Definitely should be included	Definitely should be included	Definitely should be included	Definitely should be included	Definitely should be included	Definitely should be included	Definitely should be included	Unsure	Unsure	Unsure	Unsure	Would be good	Unsure
2023-08-08 13:18:00	0	I agree	22	M	1	Not Sure	c) I attended events such as seminars and presentations.	d) I am quite knowledgeable	b) I think I can mostly evaluate.	c)Unsure	b)Mostly Agree	b)Mostly Agree	c)Unsure	c)Unsure	Yes	Unsure	Mostly Agree	Mostly Disagree	Mostly Agree	Unsure	Unsure	Totally Disagree	Mostly Agree	Mostly Agree	Mostly Agree	Unsure	Mostly Agree	Definitely should be included	Definitely should be included	Would be good	Would be good	Unsure	Would be good	Would be good	Definitely should be included	Definitely should be included	Definitely should be included	Definitely should be included	Would be good	Definitely should be included	Unsure	Would be good	Would be good
2023-08-08 13:26:46	0	I agree	21	F	1	Not Sure	a) No; I received no training.	c) I have partial knowledge	c) I am not sure.	c)Unsure	c)Unsure	b)Mostly Agree	c)Unsure	c)Unsure	Yes	Unsure	Mostly Agree	Unsure	Unsure	Mostly Disagree	Unsure	Unsure	Mostly Agree	Unsure	Unsure	Unsure	Unsure	Would be good	Would be good	Would be good	Would be good	Would be good	Would be good	Would be good	Would be good	Would be good	Would be good	Would be good	Would be good	Would be good	Would be good	Would be good	Would be good
2023-08-08 13:33:43	0	I agree	19	F	1	No	a) No; I received no training.	a) I have no knowledge	c) I am not sure.	d)Mostly Disagree	b)Mostly Agree	c)Unsure	d)Mostly Disagree	b)Mostly Agree	Yes	Unsure	Unsure	Unsure	Unsure	Unsure	Unsure	Unsure	Unsure	Unsure	Unsure	Unsure	Unsure	Unsure	Unsure	Unsure	Unsure	Unsure	Unsure	Unsure	Unsure	Unsure	Unsure	Unsure	Unsure	Unsure	Unsure	Unsure	Unsure
2023-08-08 13:38:09	0	I agree	20	M	1	Yes	a) No; I received no training.	c) I have partial knowledge	b) I think I can mostly evaluate.	c)Unsure	a)Totally Agree	a)Totally Agree	b)Mostly Agree	a)Totally Agree	Yes	Mostly Disagree	Totally Disagree	Mostly Disagree	Unsure	Mostly Disagree	Unsure	Unsure	Totally Agree	Totally Agree	Totally Agree	Totally Agree	Totally Agree	Definitely should be included	Definitely should be included	Would be good	Definitely should be included	Would be good	Definitely should be included	Would be good	Would be good	Definitely should be included	Would be good	Would be good	Unsure	Would be good	Would be good	Would be good	Would be good
2023-08-08 13:51:01	0	I agree	19	F	1	Not Sure	f) Others	b) I’ve heard about it but possess no knowledge	c) I am not sure.	d)Mostly Disagree	a)Totally Agree	b)Mostly Agree	c)Unsure	c)Unsure	Yes	Unsure	Unsure	Mostly Agree	Unsure	Mostly Agree	Mostly Agree	Mostly Agree	Unsure	Mostly Disagree	Unsure	Unsure	Unsure	Would be good	Unsure	Would be good	Unsure	Unsure	Unsure	Unsure	Not a must	Unsure	Unsure	No need	Not a must	Not a must	Unsure	Would be good	Would be good
2023-08-08 15:00:49	0	I agree	19	F	1	Not Sure	a) No; I received no training.	c) I have partial knowledge	b) I think I can mostly evaluate.	d)Mostly Disagree	b)Mostly Agree	b)Mostly Agree	b)Mostly Agree	b)Mostly Agree	Yes	Unsure	Mostly Agree	Mostly Disagree	Mostly Agree	Mostly Disagree	Unsure	Unsure	Mostly Agree	Unsure	Unsure	Mostly Agree	Mostly Agree	Would be good	Would be good	Would be good	Unsure	Unsure	Would be good	Unsure	Would be good	Unsure	Would be good	Unsure	Would be good	Would be good	Would be good	Would be good	Unsure
2023-08-08 16:21:08	0	I agree	19	F	1	No	a) No; I received no training.	b) I’ve heard about it but possess no knowledge	c) I am not sure.	c)Unsure	b)Mostly Agree	b)Mostly Agree	c)Unsure	b)Mostly Agree	No	Totally Agree	Mostly Agree	Mostly Agree	Unsure	Totally Agree	Totally Agree	Unsure	Mostly Agree	Mostly Disagree	Unsure	Unsure	Mostly Agree	Would be good	Would be good	Would be good	Unsure	Unsure	Unsure	Unsure	Would be good	Would be good	Would be good	Unsure	Would be good	Would be good	No need	Would be good	Would be good
2023-08-08 16:57:30	0	I agree	21	F	1	Not Sure	a) No; I received no training.	a) I have no knowledge	c) I am not sure.	b)Mostly Agree	b)Mostly Agree	e)Totally Disagree	c)Unsure	e)Totally Disagree	No	Totally Agree	Mostly Agree	Unsure	Totally Agree	Mostly Agree	Unsure	Unsure	Totally Disagree	Mostly Disagree	Unsure	Mostly Agree	Mostly Agree	Would be good	Would be good	Not a must	Unsure	Unsure	Unsure	Unsure	Unsure	Unsure	Unsure	No need	Unsure	Not a must	No need	Would be good	Unsure
2023-08-08 18:07:04	0	I disagree	20	F	1	No	a) No; I received no training.	c) I have partial knowledge	c) I am not sure.	d)Mostly Disagree	b)Mostly Agree	c)Unsure	b)Mostly Agree	c)Unsure	Yes	Unsure	Mostly Agree	Unsure	Mostly Agree	Mostly Disagree	Mostly Disagree	Unsure	Mostly Agree	Unsure	Mostly Agree	Unsure	Mostly Agree	Would be good	Definitely should be included	Would be good	Would be good	Not a must	Not a must	Not a must	Unsure	Unsure	Not a must	Not a must	Not a must	Unsure	Not a must	Not a must	Not a must
2023-08-09 00:51:19	0	I agree	19	F	1	No	a) No; I received no training.	a) I have no knowledge	c) I am not sure.	e)Totally Disagree	c)Unsure	c)Unsure	c)Unsure	c)Unsure	No	Mostly Agree	Mostly Agree	Unsure	Mostly Agree	Unsure	Unsure	Unsure	Unsure	Unsure	Unsure	Unsure	Unsure	Would be good	Would be good	Would be good	Would be good	Would be good	Would be good	Would be good	Would be good	Would be good	Would be good	Would be good	Would be good	Would be good	Would be good	Would be good	Would be good
2023-08-09 01:04:57	0	I agree	20	F	1	Yes	a) No; I received no training.	c) I have partial knowledge	c) I am not sure.	c)Unsure	b)Mostly Agree	b)Mostly Agree	b)Mostly Agree	b)Mostly Agree	Yes	Unsure	Mostly Agree	Mostly Disagree	Totally Agree	Mostly Disagree	Mostly Agree	Mostly Agree	Mostly Agree	Mostly Agree	Mostly Agree	Mostly Agree	Mostly Agree	Definitely should be included	Definitely should be included	Definitely should be included	Definitely should be included	Definitely should be included	Definitely should be included	Definitely should be included	Definitely should be included	Definitely should be included	Definitely should be included	Definitely should be included	Definitely should be included	Definitely should be included	Definitely should be included	Definitely should be included	Definitely should be included
2023-08-09 07:30:44	0	I agree	20	M	2	Not Sure	a) No; I received no training.	c) I have partial knowledge	b) I think I can mostly evaluate.	b)Mostly Agree	b)Mostly Agree	c)Unsure	c)Unsure	b)Mostly Agree	Yes	Mostly Agree	Mostly Agree	Mostly Agree	Mostly Agree	Unsure	Unsure	Mostly Agree	Mostly Agree	Mostly Agree	Mostly Agree	Unsure	Mostly Agree	Would be good	Would be good	Would be good	Unsure	Would be good	Would be good	Unsure	Would be good	Unsure	Unsure	Would be good	Would be good	Would be good	Would be good	Would be good	Unsure
2023-08-09 07:43:07	0	I agree	20	F	2	Yes	a) No; I received no training.	b) I’ve heard about it but possess no knowledge	b) I think I can mostly evaluate.	c)Unsure	a)Totally Agree	a)Totally Agree	b)Mostly Agree	b)Mostly Agree	Yes	Unsure	Totally Agree	Mostly Agree	Unsure	Totally Agree	Totally Agree	Mostly Disagree	Totally Agree	Totally Disagree	Unsure	Unsure	Unsure	Definitely should be included	Definitely should be included	Would be good	Definitely should be included	Would be good	Definitely should be included	Would be good	Definitely should be included	Would be good	Definitely should be included	Would be good	Definitely should be included	Definitely should be included	Would be good	Definitely should be included	Would be good
2023-08-10 00:05:42	0	I agree	22	F	2	Not Sure	a) No; I received no training.	b) I’ve heard about it but possess no knowledge	c) I am not sure.	c)Unsure	b)Mostly Agree	c)Unsure	c)Unsure	c)Unsure	Yes	Unsure	Mostly Agree	Unsure	Unsure	Unsure	Unsure	Unsure	Mostly Agree	Unsure	Unsure	Unsure	Unsure	Would be good	Would be good	Would be good	Would be good	Would be good	Would be good	Would be good	Would be good	Would be good	Would be good	Not a must	Not a must	Not a must	Not a must	Unsure	Unsure
2023-08-10 12:37:34	0	I agree	22	F	4	Not Sure	a) No; I received no training.	a) I have no knowledge	c) I am not sure.	c)Unsure	c)Unsure	c)Unsure	c)Unsure	c)Unsure	Yes	Unsure	Unsure	Unsure	Unsure	Unsure	Unsure	Unsure	Unsure	Unsure	Unsure	Unsure	Unsure	Unsure	Unsure	Unsure	Unsure	Unsure	Unsure	Unsure	Unsure	Unsure	Unsure	Unsure	Unsure	Unsure	Unsure	Unsure	Unsure
2023-08-10 12:39:36	0	I agree	23	F	4	Yes	a) No; I received no training.	a) I have no knowledge	a) I can definitely evaluate it.	b)Mostly Agree	b)Mostly Agree	b)Mostly Agree	b)Mostly Agree	b)Mostly Agree	No	Mostly Agree	Mostly Agree	Mostly Agree	Mostly Agree	Mostly Agree	Mostly Agree	Mostly Agree	Mostly Agree	Mostly Agree	Mostly Agree	Mostly Agree	Mostly Agree	Would be good	Would be good	Would be good	Would be good	Unsure	Would be good	Would be good	Would be good	Would be good	Would be good	Would be good	Would be good	Would be good	Would be good	Would be good	Would be good
2023-08-10 12:40:55	0	I agree	23	F	4	Yes	a) No; I received no training.	b) I’ve heard about it but possess no knowledge	c) I am not sure.	b)Mostly Agree	c)Unsure	c)Unsure	c)Unsure	c)Unsure	No	Unsure	Unsure	Unsure	Unsure	Unsure	Unsure	Unsure	Unsure	Unsure	Unsure	Unsure	Unsure	Unsure	Unsure	Unsure	Unsure	Unsure	Unsure	Unsure	Unsure	Unsure	Unsure	Unsure	Unsure	Unsure	Unsure	Unsure	Unsure
2023-08-10 12:41:18	0	I agree	22	F	4	Yes	d) It was included as a subject in a required course.	c) I have partial knowledge	b) I think I can mostly evaluate.	c)Unsure	b)Mostly Agree	b)Mostly Agree	b)Mostly Agree	c)Unsure	No	Mostly Agree	Mostly Agree	Mostly Agree	Mostly Agree	Mostly Agree	Mostly Agree	Mostly Agree	Mostly Agree	Mostly Agree	Mostly Agree	Mostly Agree	Mostly Agree	Would be good	Would be good	Would be good	Would be good	Would be good	Would be good	Would be good	Would be good	Would be good	Would be good	Would be good	Would be good	Would be good	Would be good	Would be good	Would be good
2023-08-10 12:41:45	0	I agree	23	F	4	No	a) No; I received no training.	a) I have no knowledge	c) I am not sure.	c)Unsure	b)Mostly Agree	c)Unsure	c)Unsure	c)Unsure	Yes	Unsure	Mostly Agree	Unsure	Mostly Agree	Unsure	Mostly Agree	Unsure	Mostly Agree	Unsure	Unsure	Mostly Agree	Unsure	Unsure	Unsure	Unsure	Unsure	Unsure	Unsure	Unsure	Unsure	Unsure	Unsure	Unsure	Unsure	Unsure	Unsure	Unsure	Unsure
2023-08-10 12:42:09	0	I agree	22	F	4	No	a) No; I received no training.	c) I have partial knowledge	c) I am not sure.	c)Unsure	c)Unsure	c)Unsure	c)Unsure	c)Unsure	No	Mostly Agree	Mostly Agree	Mostly Agree	Mostly Agree	Mostly Agree	Mostly Agree	Mostly Agree	Mostly Agree	Mostly Agree	Mostly Agree	Mostly Agree	Mostly Agree	Would be good	Would be good	Would be good	Would be good	Would be good	Would be good	Would be good	Would be good	Would be good	Would be good	Would be good	Would be good	Would be good	Would be good	Would be good	Would be good
2023-08-10 12:42:22	0	I agree	22	M	4	No	a) No; I received no training.	b) I’ve heard about it but possess no knowledge	c) I am not sure.	d)Mostly Disagree	c)Unsure	a)Totally Agree	c)Unsure	c)Unsure	No	Totally Agree	Unsure	Totally Agree	Totally Disagree	Totally Agree	Totally Agree	Mostly Agree	Mostly Disagree	Mostly Disagree	Mostly Disagree	Unsure	Unsure	Would be good	Unsure	Not a must	Not a must	Unsure	Not a must	Not a must	Not a must	Not a must	Not a must	Not a must	Not a must	Not a must	Not a must	Not a must	Not a must
2023-08-10 12:43:18	0	I agree	22	F	4	Not Sure	a) No; I received no training.	b) I’ve heard about it but possess no knowledge	c) I am not sure.	d)Mostly Disagree	a)Totally Agree	a)Totally Agree	e)Totally Disagree	c)Unsure	Yes	Mostly Disagree	Totally Agree	Mostly Disagree	Mostly Agree	Unsure	Mostly Agree	Mostly Agree	Totally Agree	Mostly Agree	Mostly Agree	Mostly Agree	Totally Agree	Would be good	Would be good	Would be good	Would be good	Would be good	Would be good	Would be good	Would be good	Would be good	Would be good	Would be good	Would be good	Would be good	Would be good	Would be good	Would be good
2023-08-10 12:43:25	0	I agree	23	F	4	No	a) No; I received no training.	b) I’ve heard about it but possess no knowledge	c) I am not sure.	c)Unsure	a)Totally Agree	c)Unsure	c)Unsure	c)Unsure	Yes	Totally Agree	Mostly Agree	Totally Agree	Mostly Agree	Totally Agree	Totally Agree	Totally Agree	Totally Agree	Mostly Agree	Totally Agree	Totally Agree	Totally Agree	Definitely should be included	Definitely should be included	Would be good	Definitely should be included	Definitely should be included	Definitely should be included	Definitely should be included	Definitely should be included	Definitely should be included	Definitely should be included	Definitely should be included	Would be good	Definitely should be included	Definitely should be included	Definitely should be included	Definitely should be included
2023-08-10 12:43:38	0	I agree	23	M	4	No	a) No; I received no training.	b) I’ve heard about it but possess no knowledge	c) I am not sure.	e)Totally Disagree	a)Totally Agree	b)Mostly Agree	c)Unsure	c)Unsure	No	Totally Agree	Mostly Agree	Totally Agree	Mostly Agree	Totally Agree	Totally Agree	Mostly Agree	Mostly Agree	Unsure	Unsure	Mostly Agree	Mostly Agree	Would be good	Would be good	Would be good	Unsure	Unsure	Unsure	Unsure	Unsure	Would be good	Unsure	Would be good	Unsure	Would be good	Not a must	Not a must	Not a must
2023-08-10 12:44:30	0	I agree	24	F	4	Not Sure	a) No; I received no training.	b) I’ve heard about it but possess no knowledge	c) I am not sure.	a)Totally Agree	b)Mostly Agree	c)Unsure	c)Unsure	c)Unsure	No	Totally Agree	Unsure	Mostly Agree	Unsure	Totally Agree	Totally Agree	Mostly Agree	Unsure	Unsure	Unsure	Unsure	Unsure	Would be good	Would be good	Unsure	Unsure	Would be good	Would be good	Unsure	Unsure	Unsure	Unsure	Unsure	Would be good	Unsure	Unsure	Would be good	Unsure
2023-08-10 12:44:44	0	I agree	23	F	4	Not Sure	a) No; I received no training.	b) I’ve heard about it but possess no knowledge	c) I am not sure.	d)Mostly Disagree	a)Totally Agree	c)Unsure	e)Totally Disagree	c)Unsure	Yes	Totally Agree	Mostly Agree	Unsure	Totally Agree	Unsure	Totally Agree	Unsure	Mostly Agree	Mostly Disagree	Mostly Disagree	Mostly Disagree	Mostly Disagree	Definitely should be included	Definitely should be included	Would be good	Definitely should be included	Would be good	Definitely should be included	Would be good	Definitely should be included	No need	Would be good	Would be good	Definitely should be included	Would be good	Definitely should be included	Would be good	No need
2023-08-10 12:45:05	0	I agree	23	F	4	Yes	a) No; I received no training.	b) I’ve heard about it but possess no knowledge	c) I am not sure.	b)Mostly Agree	b)Mostly Agree	c)Unsure	b)Mostly Agree	c)Unsure	Yes	Mostly Agree	Mostly Agree	Mostly Agree	Mostly Agree	Mostly Agree	Mostly Agree	Mostly Agree	Mostly Agree	Mostly Agree	Mostly Agree	Mostly Agree	Mostly Agree	Definitely should be included	Definitely should be included	Definitely should be included	Definitely should be included	Definitely should be included	Definitely should be included	Definitely should be included	Definitely should be included	Definitely should be included	Definitely should be included	Definitely should be included	Definitely should be included	Definitely should be included	Definitely should be included	Definitely should be included	Definitely should be included
2023-08-10 12:45:24	0	I agree	22	M	4	Yes	a) No; I received no training.	a) I have no knowledge	b) I think I can mostly evaluate.	d)Mostly Disagree	b)Mostly Agree	b)Mostly Agree	b)Mostly Agree	e)Totally Disagree	Yes	Mostly Agree	Totally Agree	Mostly Agree	Totally Agree	Mostly Agree	Mostly Agree	Mostly Agree	Totally Agree	Mostly Agree	Totally Agree	Mostly Agree	Totally Agree	Would be good	Would be good	Definitely should be included	Would be good	Would be good	Would be good	Would be good	Unsure	Would be good	Unsure	Unsure	Would be good	Unsure	Unsure	Unsure	Unsure
2023-08-10 12:45:30	0	I agree	24	F	4	No	a) No; I received no training.	c) I have partial knowledge	b) I think I can mostly evaluate.	d)Mostly Disagree	a)Totally Agree	a)Totally Agree	a)Totally Agree	c)Unsure	No	Unsure	Mostly Disagree	Mostly Agree	Totally Disagree	Totally Disagree	Totally Disagree	Mostly Disagree	Totally Disagree	Totally Disagree	Totally Disagree	Totally Disagree	Totally Disagree	Definitely should be included	Definitely should be included	Definitely should be included	Would be good	Would be good	Would be good	Definitely should be included	Definitely should be included	Definitely should be included	Definitely should be included	Definitely should be included	Definitely should be included	Definitely should be included	Would be good	Definitely should be included	No need
2023-08-10 12:45:31	0	I agree	23	F	4	No	a) No; I received no training.	b) I’ve heard about it but possess no knowledge	c) I am not sure.	c)Unsure	b)Mostly Agree	c)Unsure	c)Unsure	c)Unsure	Yes	Totally Agree	Mostly Agree	Unsure	Unsure	Mostly Agree	Mostly Agree	Mostly Agree	Unsure	Mostly Disagree	Mostly Agree	Mostly Agree	Totally Agree	Definitely should be included	Definitely should be included	Would be good	Would be good	Definitely should be included	Definitely should be included	Definitely should be included	Definitely should be included	Would be good	Definitely should be included	Would be good	Definitely should be included	Definitely should be included	Would be good	Definitely should be included	Definitely should be included
2023-08-10 12:45:54	0	I agree	23	F	4	Not Sure	a) No; I received no training.	b) I’ve heard about it but possess no knowledge	d) I generally think that I cannot evaluate.	b)Mostly Agree	a)Totally Agree	c)Unsure	c)Unsure	c)Unsure	Yes	Unsure	Unsure	Unsure	Unsure	Unsure	Unsure	Unsure	Unsure	Unsure	Unsure	Unsure	Unsure	Unsure	Unsure	Unsure	Unsure	Unsure	Unsure	Unsure	Unsure	Unsure	Unsure	Unsure	Unsure	Unsure	Unsure	Unsure	Unsure
2023-08-10 12:46:08	0	I agree	23	F	4	No	a) No; I received no training.	b) I’ve heard about it but possess no knowledge	b) I think I can mostly evaluate.	b)Mostly Agree	b)Mostly Agree	b)Mostly Agree	c)Unsure	d)Mostly Disagree	No	Mostly Agree	Mostly Agree	Totally Agree	Totally Agree	Mostly Agree	Totally Agree	Totally Agree	Totally Agree	Totally Agree	Mostly Agree	Totally Agree	Totally Agree	Would be good	Definitely should be included	Would be good	Definitely should be included	Would be good	Definitely should be included	Would be good	Definitely should be included	Would be good	Definitely should be included	Definitely should be included	Definitely should be included	Definitely should be included	Would be good	Definitely should be included	Would be good
2023-08-10 12:46:15	0	I agree	23	F	4	Yes	a) No; I received no training.	c) I have partial knowledge	b) I think I can mostly evaluate.	c)Unsure	b)Mostly Agree	e)Totally Disagree	c)Unsure	b)Mostly Agree	No	Unsure	Unsure	Mostly Agree	Unsure	Mostly Agree	Totally Agree	Mostly Agree	Mostly Disagree	Unsure	Unsure	Mostly Disagree	Mostly Disagree	No need	No need	Not a must	No need	Would be good	Would be good	Would be good	Would be good	No need	Would be good	No need	Would be good	Not a must	Not a must	Would be good	No need
2023-08-10 12:46:31	0	I agree	21	F	4	No	a) No; I received no training.	c) I have partial knowledge	c) I am not sure.	e)Totally Disagree	b)Mostly Agree	b)Mostly Agree	b)Mostly Agree	b)Mostly Agree	Yes	Mostly Agree	Mostly Agree	Unsure	Mostly Agree	Mostly Agree	Unsure	Unsure	Mostly Agree	Mostly Agree	Mostly Agree	Unsure	Totally Agree	Definitely should be included	Definitely should be included	Definitely should be included	Definitely should be included	Definitely should be included	Definitely should be included	Definitely should be included	Definitely should be included	Definitely should be included	Definitely should be included	Would be good	Would be good	Definitely should be included	Definitely should be included	Definitely should be included	Definitely should be included
2023-08-10 12:46:31	0	I agree	22	M	4	Yes	a) No; I received no training.	b) I’ve heard about it but possess no knowledge	c) I am not sure.	c)Unsure	b)Mostly Agree	c)Unsure	b)Mostly Agree	c)Unsure	Yes	Unsure	Mostly Agree	Unsure	Mostly Agree	Unsure	Mostly Agree	Unsure	Unsure	Mostly Agree	Unsure	Mostly Agree	Mostly Agree	Would be good	Would be good	Would be good	Would be good	Would be good	Definitely should be included	Would be good	Would be good	Would be good	Would be good	Definitely should be included	Would be good	Definitely should be included	Would be good	Definitely should be included	Would be good
2023-08-10 12:46:38	0	I agree	23	F	4	No	a) No; I received no training.	b) I’ve heard about it but possess no knowledge	c) I am not sure.	c)Unsure	b)Mostly Agree	c)Unsure	c)Unsure	c)Unsure	Yes	Mostly Agree	Totally Agree	Unsure	Mostly Agree	Totally Agree	Totally Agree	Totally Agree	Mostly Agree	Mostly Agree	Mostly Agree	Mostly Agree	Mostly Agree	Would be good	Would be good	Would be good	Would be good	Would be good	Would be good	Unsure	Would be good	Unsure	Unsure	Unsure	Would be good	Would be good	Would be good	Would be good	No need
2023-08-10 12:46:47	0	I agree	22	F	4	Yes	a) No; I received no training.	b) I’ve heard about it but possess no knowledge	c) I am not sure.	b)Mostly Agree	c)Unsure	b)Mostly Agree	d)Mostly Disagree	d)Mostly Disagree	Yes	Unsure	Mostly Agree	Mostly Agree	Unsure	Mostly Agree	Totally Agree	Mostly Agree	Mostly Agree	Unsure	Mostly Agree	Mostly Agree	Mostly Agree	Definitely should be included	Definitely should be included	Definitely should be included	Definitely should be included	Definitely should be included	Definitely should be included	Definitely should be included	Definitely should be included	Would be good	Would be good	Unsure	Would be good	Would be good	Unsure	Definitely should be included	Unsure
2023-08-10 12:46:47	0	I agree	23	F	4	No	a) No; I received no training.	b) I’ve heard about it but possess no knowledge	b) I think I can mostly evaluate.	c)Unsure	b)Mostly Agree	a)Totally Agree	b)Mostly Agree	b)Mostly Agree	Yes	Mostly Agree	Totally Agree	Unsure	Totally Agree	Mostly Agree	Mostly Agree	Unsure	Mostly Agree	Mostly Agree	Mostly Agree	Mostly Agree	Totally Agree	Would be good	Would be good	Definitely should be included	Definitely should be included	Definitely should be included	Definitely should be included	Definitely should be included	Definitely should be included	Would be good	Definitely should be included	Definitely should be included	Would be good	Definitely should be included	Definitely should be included	Definitely should be included	Would be good
2023-08-10 12:47:03	0	I agree	23	F	4	No	a) No; I received no training.	b) I’ve heard about it but possess no knowledge	c) I am not sure.	b)Mostly Agree	b)Mostly Agree	b)Mostly Agree	b)Mostly Agree	b)Mostly Agree	Yes	Mostly Agree	Mostly Agree	Totally Agree	Totally Agree	Totally Agree	Mostly Agree	Mostly Agree	Totally Agree	Mostly Agree	Mostly Agree	Unsure	Totally Agree	Would be good	Definitely should be included	Definitely should be included	Would be good	Not a must	Would be good	Not a must	Not a must	No need	Not a must	No need	Not a must	Unsure	Unsure	Unsure	Unsure
2023-08-10 12:47:15	0	I agree	22	M	4	Yes	a) No; I received no training.	c) I have partial knowledge	b) I think I can mostly evaluate.	b)Mostly Agree	a)Totally Agree	a)Totally Agree	a)Totally Agree	b)Mostly Agree	Yes	Mostly Disagree	Mostly Agree	Unsure	Mostly Agree	Unsure	Mostly Disagree	Mostly Agree	Mostly Agree	Mostly Disagree	Totally Agree	Totally Agree	Totally Agree	Would be good	Would be good	Unsure	Would be good	Definitely should be included	Would be good	Not a must	Definitely should be included	Definitely should be included	Would be good	Not a must	Unsure	Would be good	Would be good	Definitely should be included	Definitely should be included
2023-08-10 12:47:29	0	I agree	24	F	4	Yes	a) No; I received no training.	a) I have no knowledge	c) I am not sure.	c)Unsure	c)Unsure	c)Unsure	d)Mostly Disagree	d)Mostly Disagree	Yes	Mostly Agree	Unsure	Totally Agree	Unsure	Mostly Agree	Mostly Agree	Mostly Agree	Mostly Agree	Mostly Agree	Mostly Agree	Mostly Disagree	Unsure	Would be good	Would be good	Would be good	Unsure	Would be good	Would be good	Would be good	Would be good	Unsure	Unsure	Would be good	Would be good	Unsure	Would be good	Would be good	Would be good
2023-08-10 12:47:40	0	I agree	22	F	4	Yes	b) I took it as an elective course.	c) I have partial knowledge	c) I am not sure.	a)Totally Agree	b)Mostly Agree	a)Totally Agree	b)Mostly Agree	d)Mostly Disagree	No	Totally Agree	Mostly Agree	Totally Agree	Totally Agree	Totally Agree	Totally Agree	Totally Agree	Totally Agree	Totally Agree	Mostly Agree	Mostly Agree	Mostly Agree	Would be good	Would be good	Would be good	Unsure	Would be good	Would be good	Would be good	Would be good	Would be good	Would be good	Would be good	Would be good	Would be good	Not a must	Unsure	Not a must
2023-08-10 12:47:41	0	I agree	23	F	4	Not Sure	a) No; I received no training.	c) I have partial knowledge	b) I think I can mostly evaluate.	b)Mostly Agree	a)Totally Agree	b)Mostly Agree	c)Unsure	c)Unsure	Yes	Mostly Agree	Mostly Agree	Unsure	Mostly Agree	Mostly Agree	Unsure	Unsure	Mostly Agree	Mostly Agree	Unsure	Unsure	Unsure	Would be good	Would be good	Would be good	Would be good	Would be good	Would be good	Would be good	Would be good	Would be good	Definitely should be included	Would be good	Would be good	Would be good	Unsure	Unsure	Would be good
2023-08-10 12:47:41	0	I agree	24	F	4	Not Sure	a) No; I received no training.	b) I’ve heard about it but possess no knowledge	b) I think I can mostly evaluate.	e)Totally Disagree	b)Mostly Agree	b)Mostly Agree	c)Unsure	c)Unsure	No	Mostly Agree	Unsure	Unsure	Unsure	Unsure	Unsure	Mostly Agree	Unsure	Totally Agree	Mostly Agree	Unsure	Mostly Agree	Definitely should be included	Would be good	Unsure	Would be good	Definitely should be included	Would be good	Unsure	Would be good	Definitely should be included	Would be good	Unsure	Would be good	Definitely should be included	Definitely should be included	Definitely should be included	Definitely should be included
2023-08-10 12:47:55	0	I agree	22	F	4	No	a) No; I received no training.	a) I have no knowledge	c) I am not sure.	c)Unsure	d)Mostly Disagree	b)Mostly Agree	e)Totally Disagree	c)Unsure	Yes	Totally Agree	Unsure	Mostly Agree	Unsure	Totally Agree	Totally Agree	Totally Agree	Totally Disagree	Unsure	Unsure	Unsure	Unsure	Would be good	Would be good	Would be good	Would be good	Would be good	Would be good	Would be good	Would be good	Would be good	Would be good	Would be good	Would be good	Would be good	Would be good	Would be good	Would be good
2023-08-10 12:48:01	0	I agree	22	M	4	No	e) I attended an online training.	c) I have partial knowledge	a) I can definitely evaluate it.	b)Mostly Agree	a)Totally Agree	d)Mostly Disagree	b)Mostly Agree	c)Unsure	Yes	Unsure	Unsure	Mostly Disagree	Unsure	Mostly Disagree	Mostly Disagree	Mostly Disagree	Unsure	Unsure	Mostly Agree	Mostly Disagree	Mostly Agree	Would be good	Would be good	Unsure	Would be good	Unsure	Would be good	Unsure	Would be good	Unsure	Unsure	Not a must	Would be good	Unsure	Would be good	Would be good	Would be good
2023-08-10 12:48:10	0	I agree	22	F	4	Yes	a) No; I received no training.	c) I have partial knowledge	c) I am not sure.	c)Unsure	b)Mostly Agree	c)Unsure	b)Mostly Agree	c)Unsure	No	Unsure	Mostly Agree	Mostly Agree	Unsure	Mostly Agree	Totally Agree	Totally Agree	Mostly Agree	Unsure	Unsure	Mostly Agree	Mostly Agree	Not a must	Not a must	Would be good	Unsure	Unsure	Unsure	Unsure	Unsure	Unsure	Unsure	Would be good	Would be good	Unsure	Unsure	Would be good	Unsure
2023-08-10 12:48:12	0	I agree	24	F	4	Yes	a) No; I received no training.	c) I have partial knowledge	c) I am not sure.	c)Unsure	b)Mostly Agree	c)Unsure	b)Mostly Agree	c)Unsure	No	Mostly Disagree	Mostly Agree	Mostly Agree	Unsure	Mostly Agree	Totally Agree	Totally Agree	Totally Agree	Unsure	Mostly Agree	Mostly Agree	Mostly Agree	Not a must	Unsure	Would be good	Unsure	Would be good	Not a must	Unsure	Would be good	Not a must	Unsure	Would be good	Unsure	Not a must	Unsure	Would be good	Unsure
2023-08-10 12:48:12	0	I agree	24	M	4	No	a) No; I received no training.	c) I have partial knowledge	b) I think I can mostly evaluate.	c)Unsure	b)Mostly Agree	b)Mostly Agree	c)Unsure	d)Mostly Disagree	Yes	Mostly Agree	Mostly Disagree	Unsure	Unsure	Mostly Agree	Totally Agree	Mostly Agree	Unsure	Unsure	Mostly Disagree	Mostly Disagree	Mostly Disagree	Would be good	Unsure	Unsure	Not a must	Unsure	Unsure	Not a must	Not a must	Would be good	Unsure	Not a must	Not a must	Would be good	Unsure	Would be good	Unsure
2023-08-10 12:48:13	0	I agree	24	F	4	Yes	a) No; I received no training.	c) I have partial knowledge	c) I am not sure.	b)Mostly Agree	a)Totally Agree	c)Unsure	d)Mostly Disagree	b)Mostly Agree	Yes	Mostly Agree	Mostly Agree	Unsure	Totally Agree	Mostly Agree	Totally Agree	Mostly Agree	Mostly Agree	Unsure	Unsure	Mostly Agree	Totally Agree	Definitely should be included	Definitely should be included	Would be good	Would be good	Would be good	Would be good	Would be good	Definitely should be included	Would be good	Definitely should be included	Definitely should be included	Definitely should be included	Definitely should be included	Would be good	Definitely should be included	Definitely should be included
2023-08-10 12:48:23	0	I agree	22	F	4	Not Sure	a) No; I received no training.	b) I’ve heard about it but possess no knowledge	c) I am not sure.	d)Mostly Disagree	b)Mostly Agree	b)Mostly Agree	c)Unsure	b)Mostly Agree	Yes	Mostly Disagree	Mostly Agree	Mostly Disagree	Mostly Agree	Mostly Disagree	Mostly Disagree	Mostly Disagree	Mostly Agree	Mostly Agree	Mostly Agree	Mostly Agree	Mostly Agree	Would be good	Would be good	Would be good	Would be good	Would be good	Would be good	Would be good	Would be good	Would be good	Would be good	Would be good	Would be good	Would be good	Would be good	Would be good	Would be good
2023-08-10 12:48:30	0	I agree	22	F	4	No	a) No; I received no training.	b) I’ve heard about it but possess no knowledge	c) I am not sure.	b)Mostly Agree	b)Mostly Agree	a)Totally Agree	d)Mostly Disagree	c)Unsure	No	Unsure	Unsure	Unsure	Mostly Agree	Mostly Agree	Mostly Agree	Unsure	Mostly Agree	Unsure	Unsure	Unsure	Unsure	Would be good	Would be good	Would be good	Would be good	Would be good	Would be good	Would be good	Would be good	Would be good	Would be good	Would be good	Would be good	Would be good	Would be good	Would be good	Would be good
2023-08-10 12:48:39	0	I agree	23	M	4	No	a) No; I received no training.	b) I’ve heard about it but possess no knowledge	b) I think I can mostly evaluate.	b)Mostly Agree	c)Unsure	b)Mostly Agree	d)Mostly Disagree	c)Unsure	Yes	Mostly Agree	Mostly Agree	Mostly Disagree	Mostly Agree	Mostly Agree	Mostly Agree	Mostly Disagree	Mostly Agree	Mostly Agree	Mostly Agree	Mostly Agree	Mostly Agree	Definitely should be included	Definitely should be included	Definitely should be included	Definitely should be included	Definitely should be included	Definitely should be included	Definitely should be included	Definitely should be included	Definitely should be included	Definitely should be included	Definitely should be included	Definitely should be included	Definitely should be included	Definitely should be included	Definitely should be included	Definitely should be included
2023-08-10 12:48:47	0	I agree	22	F	4	Yes	a) No; I received no training.	b) I’ve heard about it but possess no knowledge	c) I am not sure.	d)Mostly Disagree	b)Mostly Agree	a)Totally Agree	d)Mostly Disagree	d)Mostly Disagree	Yes	Mostly Agree	Mostly Agree	Unsure	Mostly Disagree	Mostly Agree	Totally Agree	Mostly Agree	Totally Agree	Mostly Disagree	Mostly Agree	Totally Agree	Unsure	Would be good	Unsure	Unsure	Unsure	Unsure	Unsure	Unsure	Unsure	Unsure	Definitely should be included	Would be good	Would be good	Not a must	Not a must	Not a must	No need
2023-08-10 12:48:51	0	I agree	23	F	4	No	a) No; I received no training.	a) I have no knowledge	c) I am not sure.	a)Totally Agree	b)Mostly Agree	c)Unsure	c)Unsure	c)Unsure	Yes	Unsure	Unsure	Unsure	Unsure	Unsure	Unsure	Unsure	Unsure	Unsure	Unsure	Unsure	Unsure	Unsure	Unsure	Unsure	Unsure	Unsure	Unsure	Unsure	Unsure	Unsure	Unsure	Unsure	Unsure	Unsure	Unsure	Unsure	Unsure
2023-08-10 12:48:51	0	I agree	22	F	4	No	a) No; I received no training.	d) I am quite knowledgeable	d) I generally think that I cannot evaluate.	c)Unsure	a)Totally Agree	b)Mostly Agree	b)Mostly Agree	c)Unsure	No	Unsure	Mostly Agree	Mostly Disagree	Mostly Agree	Unsure	Mostly Agree	Mostly Agree	Mostly Agree	Unsure	Mostly Agree	Mostly Agree	Mostly Agree	Would be good	Would be good	Would be good	Would be good	Would be good	Would be good	Would be good	Would be good	Would be good	Would be good	Would be good	Would be good	Would be good	Would be good	Would be good	Unsure
2023-08-10 12:48:53	0	I agree	23	M	4	No	a) No; I received no training.	c) I have partial knowledge	c) I am not sure.	d)Mostly Disagree	c)Unsure	a)Totally Agree	d)Mostly Disagree	e)Totally Disagree	No	Totally Agree	Mostly Disagree	Totally Agree	Unsure	Totally Agree	Totally Agree	Totally Agree	Mostly Disagree	Mostly Disagree	Mostly Disagree	Mostly Disagree	Mostly Disagree	Not a must	Not a must	Not a must	Not a must	Not a must	Not a must	Not a must	Not a must	Not a must	Not a must	Not a must	Not a must	Not a must	Not a must	Not a must	Not a must
2023-08-10 12:48:54	0	I agree	23	F	4	No	a) No; I received no training.	b) I’ve heard about it but possess no knowledge	d) I generally think that I cannot evaluate.	b)Mostly Agree	c)Unsure	b)Mostly Agree	c)Unsure	c)Unsure	Yes	Mostly Agree	Mostly Agree	Unsure	Mostly Agree	Unsure	Unsure	Unsure	Mostly Agree	Unsure	Mostly Agree	Unsure	Totally Agree	Would be good	Would be good	Would be good	Would be good	Would be good	Would be good	Would be good	Would be good	Would be good	Would be good	Would be good	Would be good	Would be good	Would be good	Would be good	Would be good
2023-08-10 12:49:00	0	I agree	23	F	4	No	a) No; I received no training.	b) I’ve heard about it but possess no knowledge	c) I am not sure.	d)Mostly Disagree	a)Totally Agree	b)Mostly Agree	c)Unsure	c)Unsure	Yes	Unsure	Unsure	Unsure	Unsure	Totally Agree	Totally Agree	Mostly Agree	Unsure	Unsure	Unsure	Mostly Agree	Totally Agree	Would be good	Definitely should be included	Definitely should be included	Unsure	Definitely should be included	Definitely should be included	Definitely should be included	Definitely should be included	Definitely should be included	Definitely should be included	Definitely should be included	Definitely should be included	Definitely should be included	Would be good	Definitely should be included	Definitely should be included
2023-08-10 12:49:01	0	I agree	22	F	4	Yes	a) No; I received no training.	b) I’ve heard about it but possess no knowledge	c) I am not sure.	b)Mostly Agree	b)Mostly Agree	b)Mostly Agree	b)Mostly Agree	c)Unsure	Yes	Mostly Agree	Mostly Agree	Mostly Agree	Mostly Agree	Mostly Agree	Mostly Agree	Mostly Agree	Mostly Agree	Mostly Agree	Mostly Agree	Mostly Agree	Mostly Agree	Definitely should be included	Unsure	Unsure	Unsure	Unsure	Unsure	Unsure	Unsure	Unsure	Unsure	Unsure	Unsure	Unsure	Unsure	Unsure	Unsure
2023-08-10 12:49:01	0	I agree	23	M	4	Yes	a) No; I received no training.	a) I have no knowledge	c) I am not sure.	e)Totally Disagree	a)Totally Agree	a)Totally Agree	a)Totally Agree	a)Totally Agree	Yes	Unsure	Unsure	Mostly Agree	Totally Agree	Unsure	Totally Disagree	Mostly Agree	Totally Agree	Unsure	Totally Agree	Mostly Agree	Mostly Agree	Definitely should be included	Would be good	Definitely should be included	Definitely should be included	Would be good	Would be good	Would be good	Would be good	Would be good	Would be good	Definitely should be included	Definitely should be included	Definitely should be included	Definitely should be included	Definitely should be included	Definitely should be included
2023-08-10 12:49:03	0	I agree	24	F	4	Yes	a) No; I received no training.	c) I have partial knowledge	b) I think I can mostly evaluate.	b)Mostly Agree	b)Mostly Agree	b)Mostly Agree	d)Mostly Disagree	b)Mostly Agree	Yes	Unsure	Mostly Agree	Unsure	Totally Agree	Unsure	Unsure	Unsure	Totally Agree	Mostly Agree	Mostly Agree	Totally Agree	Totally Agree	Definitely should be included	Definitely should be included	Definitely should be included	Definitely should be included	Definitely should be included	Would be good	Definitely should be included	Would be good	Would be good	Would be good	Unsure	Unsure	Would be good	Not a must	Unsure	Not a must
2023-08-10 12:49:04	0	I agree	22	M	4	Yes	a) No; I received no training.	d) I am quite knowledgeable	d) I generally think that I cannot evaluate.	e)Totally Disagree	b)Mostly Agree	b)Mostly Agree	c)Unsure	c)Unsure	Yes	Mostly Agree	Mostly Agree	Mostly Agree	Mostly Agree	Mostly Agree	Mostly Agree	Mostly Agree	Mostly Agree	Mostly Agree	Mostly Agree	Mostly Agree	Mostly Agree	Definitely should be included	Would be good	Definitely should be included	Would be good	Definitely should be included	Would be good	Not a must	Would be good	Not a must	Not a must	Would be good	Would be good	Not a must	Not a must	Would be good	Would be good
2023-08-10 12:49:14	0	I disagree	23	F	4	Yes	a) No; I received no training.	b) I’ve heard about it but possess no knowledge	b) I think I can mostly evaluate.	a)Totally Agree	c)Unsure	c)Unsure	c)Unsure	d)Mostly Disagree	Yes	Unsure	Totally Agree	Totally Agree	Totally Agree	Totally Agree	Totally Agree	Mostly Agree	Mostly Agree	Unsure	Mostly Disagree	Mostly Agree	Mostly Agree	Definitely should be included	Unsure	Would be good	Would be good	Definitely should be included	Definitely should be included	Definitely should be included	Definitely should be included	Not a must	Would be good	Would be good	Not a must	Unsure	Definitely should be included	Would be good	Not a must
2023-08-10 12:49:17	0	I agree	23	F	4	No	a) No; I received no training.	b) I’ve heard about it but possess no knowledge	c) I am not sure.	b)Mostly Agree	c)Unsure	b)Mostly Agree	c)Unsure	c)Unsure	Yes	Totally Agree	Mostly Agree	Totally Agree	Unsure	Mostly Agree	Mostly Agree	Mostly Agree	Mostly Agree	Unsure	Unsure	Unsure	Unsure	Unsure	Would be good	Definitely should be included	Would be good	Would be good	Would be good	Would be good	Would be good	Would be good	Would be good	Would be good	Would be good	Would be good	Would be good	Would be good	Would be good
2023-08-10 12:49:19	0	I agree	23	F	4	Not Sure	a) No; I received no training.	b) I’ve heard about it but possess no knowledge	c) I am not sure.	c)Unsure	b)Mostly Agree	a)Totally Agree	c)Unsure	c)Unsure	Yes	Mostly Agree	Mostly Agree	Totally Agree	Totally Agree	Mostly Agree	Mostly Agree	Unsure	Mostly Agree	Mostly Disagree	Mostly Agree	Totally Agree	Totally Agree	Definitely should be included	Definitely should be included	Would be good	Would be good	Unsure	Unsure	Unsure	Would be good	Would be good	Would be good	Definitely should be included	Definitely should be included	Definitely should be included	Unsure	Would be good	Unsure
2023-08-10 12:49:27	0	I agree	23	M	4	No	a) No; I received no training.	b) I’ve heard about it but possess no knowledge	c) I am not sure.	b)Mostly Agree	b)Mostly Agree	d)Mostly Disagree	d)Mostly Disagree	c)Unsure	Yes	Mostly Agree	Mostly Agree	Mostly Agree	Mostly Agree	Mostly Agree	Mostly Agree	Unsure	Mostly Agree	Mostly Agree	Mostly Agree	Mostly Agree	Mostly Agree	Would be good	Would be good	Would be good	Would be good	Would be good	Would be good	Would be good	Would be good	Would be good	Would be good	Would be good	Would be good	Would be good	Would be good	Would be good	Would be good
2023-08-10 12:49:28	0	I agree	22	M	4	No	a) No; I received no training.	b) I’ve heard about it but possess no knowledge	c) I am not sure.	d)Mostly Disagree	c)Unsure	c)Unsure	d)Mostly Disagree	d)Mostly Disagree	Yes	Mostly Agree	Unsure	Mostly Agree	Unsure	Mostly Agree	Mostly Agree	Unsure	Unsure	Unsure	Unsure	Mostly Disagree	Unsure	Would be good	Unsure	Would be good	Unsure	Would be good	Would be good	Unsure	Unsure	Would be good	Would be good	Would be good	Would be good	Would be good	Would be good	Would be good	Would be good
2023-08-10 12:49:38	0	I agree	23	F	4	No	a) No; I received no training.	a) I have no knowledge	c) I am not sure.	b)Mostly Agree	b)Mostly Agree	b)Mostly Agree	b)Mostly Agree	c)Unsure	Yes	Mostly Agree	Mostly Agree	Mostly Agree	Mostly Agree	Unsure	Mostly Agree	Unsure	Mostly Agree	Unsure	Unsure	Mostly Agree	Mostly Agree	Would be good	Definitely should be included	Would be good	Would be good	Would be good	Would be good	Would be good	Definitely should be included	Unsure	Unsure	Would be good	Unsure	Unsure	Not a must	Would be good	Not a must
2023-08-10 12:49:38	0	I agree	24	F	4	No	a) No; I received no training.	b) I’ve heard about it but possess no knowledge	c) I am not sure.	b)Mostly Agree	a)Totally Agree	a)Totally Agree	c)Unsure	b)Mostly Agree	Yes	Unsure	Mostly Agree	Unsure	Mostly Agree	Unsure	Mostly Agree	Mostly Agree	Mostly Agree	Mostly Agree	Mostly Agree	Unsure	Mostly Agree	Definitely should be included	Would be good	Would be good	Definitely should be included	Would be good	Unsure	Would be good	Definitely should be included	Not a must	Would be good	Definitely should be included	Unsure	Would be good	Unsure	Would be good	Would be good
2023-08-10 12:49:39	0	I agree	22	M	4	No	a) No; I received no training.	b) I’ve heard about it but possess no knowledge	b) I think I can mostly evaluate.	b)Mostly Agree	b)Mostly Agree	c)Unsure	d)Mostly Disagree	c)Unsure	Yes	Unsure	Mostly Agree	Mostly Disagree	Mostly Agree	Mostly Disagree	Mostly Agree	Mostly Agree	Mostly Agree	Mostly Agree	Mostly Agree	Mostly Agree	Mostly Agree	Definitely should be included	Definitely should be included	Definitely should be included	Definitely should be included	Definitely should be included	Definitely should be included	Definitely should be included	Definitely should be included	Definitely should be included	Definitely should be included	Definitely should be included	Definitely should be included	Definitely should be included	Definitely should be included	Definitely should be included	Definitely should be included
2023-08-10 12:49:40	0	I agree	22	F	4	No	a) No; I received no training.	b) I’ve heard about it but possess no knowledge	c) I am not sure.	d)Mostly Disagree	a)Totally Agree	c)Unsure	d)Mostly Disagree	d)Mostly Disagree	Yes	Mostly Agree	Mostly Agree	Mostly Agree	Mostly Agree	Mostly Agree	Mostly Agree	Mostly Agree	Mostly Agree	Mostly Agree	Mostly Agree	Mostly Agree	Mostly Agree	Would be good	Would be good	Would be good	Would be good	Would be good	Would be good	Would be good	Would be good	Would be good	Would be good	Would be good	Would be good	Would be good	Would be good	Would be good	Would be good
2023-08-10 12:49:41	0	I agree	22	F	4	Not Sure	a) No; I received no training.	c) I have partial knowledge	b) I think I can mostly evaluate.	c)Unsure	b)Mostly Agree	c)Unsure	d)Mostly Disagree	d)Mostly Disagree	Yes	Mostly Agree	Mostly Agree	Mostly Agree	Mostly Agree	Mostly Agree	Totally Agree	Totally Agree	Unsure	Unsure	Unsure	Mostly Agree	Mostly Agree	Would be good	Definitely should be included	Definitely should be included	Would be good	Would be good	Would be good	Would be good	Unsure	Not a must	Would be good	Not a must	Not a must	Unsure	Not a must	Not a must	Unsure
2023-08-10 12:50:26	0	I agree	22	F	4	No	a) No; I received no training.	b) I’ve heard about it but possess no knowledge	c) I am not sure.	c)Unsure	b)Mostly Agree	b)Mostly Agree	d)Mostly Disagree	c)Unsure	Yes	Mostly Disagree	Mostly Agree	Mostly Disagree	Unsure	Mostly Disagree	Mostly Disagree	Unsure	Mostly Agree	Mostly Agree	Mostly Agree	Mostly Agree	Mostly Agree	Would be good	Would be good	Would be good	Would be good	Would be good	Would be good	Would be good	Would be good	Would be good	Would be good	Would be good	Would be good	Would be good	Would be good	Would be good	Would be good
2023-08-10 12:50:31	0	I agree	23	M	4	Yes	a) No; I received no training.	c) I have partial knowledge	c) I am not sure.	d)Mostly Disagree	b)Mostly Agree	b)Mostly Agree	d)Mostly Disagree	d)Mostly Disagree	Yes	Mostly Disagree	Mostly Agree	Mostly Disagree	Mostly Agree	Mostly Disagree	Mostly Agree	Mostly Disagree	Mostly Agree	Mostly Agree	Unsure	Mostly Agree	Totally Agree	Would be good	Would be good	Definitely should be included	Would be good	Would be good	Would be good	Would be good	Not a must	Would be good	Not a must	Would be good	Would be good	Would be good	Not a must	Would be good	Unsure
2023-08-10 12:50:41	0	I agree	23	F	4	Yes	a) No; I received no training.	b) I’ve heard about it but possess no knowledge	c) I am not sure.	c)Unsure	a)Totally Agree	c)Unsure	d)Mostly Disagree	b)Mostly Agree	No	Unsure	Unsure	Mostly Disagree	Unsure	Unsure	Mostly Disagree	Mostly Agree	Unsure	Mostly Disagree	Unsure	Mostly Agree	Mostly Disagree	No need	Unsure	No need	Unsure	No need	Not a must	Not a must	Unsure	Not a must	No need	Not a must	Unsure	Unsure	No need	Unsure	Not a must
2023-08-10 12:50:42	0	I agree	23	F	4	No	a) No; I received no training.	b) I’ve heard about it but possess no knowledge	c) I am not sure.	c)Unsure	a)Totally Agree	b)Mostly Agree	c)Unsure	d)Mostly Disagree	Yes	Totally Agree	Mostly Agree	Mostly Disagree	Mostly Agree	Mostly Agree	Totally Agree	Unsure	Mostly Agree	Unsure	Mostly Disagree	Totally Agree	Mostly Agree	Would be good	Would be good	Definitely should be included	Definitely should be included	Definitely should be included	Definitely should be included	Definitely should be included	Definitely should be included	Unsure	Unsure	Not a must	Would be good	No need	No need	Definitely should be included	Definitely should be included
2023-08-10 12:50:42	0	I agree	23	F	4	Not Sure	a) No; I received no training.	b) I’ve heard about it but possess no knowledge	d) I generally think that I cannot evaluate.	b)Mostly Agree	b)Mostly Agree	c)Unsure	d)Mostly Disagree	c)Unsure	Yes	Mostly Disagree	Mostly Agree	Unsure	Unsure	Mostly Agree	Mostly Agree	Mostly Agree	Mostly Agree	Mostly Disagree	Unsure	Mostly Agree	Totally Agree	Definitely should be included	Definitely should be included	Definitely should be included	Definitely should be included	Definitely should be included	Definitely should be included	Definitely should be included	Definitely should be included	Definitely should be included	Definitely should be included	Definitely should be included	Definitely should be included	Definitely should be included	Definitely should be included	Definitely should be included	Definitely should be included
2023-08-10 12:51:13	0	I agree	22	F	4	Yes	a) No; I received no training.	b) I’ve heard about it but possess no knowledge	e) I absolutely cannot evaluate it.	d)Mostly Disagree	c)Unsure	b)Mostly Agree	c)Unsure	b)Mostly Agree	Yes	Mostly Disagree	Mostly Agree	Mostly Agree	Mostly Agree	Mostly Disagree	Unsure	Unsure	Mostly Agree	Mostly Agree	Mostly Agree	Mostly Agree	Mostly Agree	Would be good	Unsure	Would be good	Would be good	Would be good	Not a must	Would be good	Unsure	Unsure	Unsure	Would be good	Unsure	Unsure	Not a must	Would be good	Unsure
2023-08-10 12:52:26	0	I agree	23	M	4	Yes	a) No; I received no training.	b) I’ve heard about it but possess no knowledge	c) I am not sure.	d)Mostly Disagree	a)Totally Agree	b)Mostly Agree	c)Unsure	c)Unsure	Yes	Mostly Disagree	Mostly Agree	Mostly Agree	Unsure	Unsure	Unsure	Unsure	Mostly Agree	Mostly Agree	Mostly Agree	Mostly Agree	Mostly Agree	Would be good	Would be good	Would be good	Would be good	Would be good	Would be good	Would be good	Would be good	Would be good	Unsure	Unsure	Unsure	Unsure	Unsure	Unsure	Unsure
2023-08-10 14:44:28	0	I agree	20	M	2	Not Sure	b) I took it as an elective course.	c) I have partial knowledge	d) I generally think that I cannot evaluate.	b)Mostly Agree	b)Mostly Agree	b)Mostly Agree	a)Totally Agree	c)Unsure	Yes	Mostly Agree	Totally Agree	Mostly Agree	Totally Agree	Mostly Agree	Totally Agree	Mostly Agree	Mostly Agree	Mostly Agree	Mostly Agree	Totally Agree	Mostly Agree	Definitely should be included	Would be good	Definitely should be included	Would be good	Definitely should be included	Would be good	Would be good	Would be good	Would be good	Definitely should be included	Definitely should be included	Would be good	Definitely should be included	Definitely should be included	Would be good	Definitely should be included
2023-08-10 14:44:35	0	I agree	22	F	2	Yes	a) No; I received no training.	a) I have no knowledge	c) I am not sure.	a)Totally Agree	c)Unsure	c)Unsure	c)Unsure	c)Unsure	No	Totally Agree	Totally Agree	Mostly Agree	Unsure	Totally Agree	Unsure	Totally Agree	Unsure	Totally Agree	Unsure	Totally Agree	Unsure	Unsure	No need	Unsure	No need	Not a must	Unsure	Not a must	Unsure	Not a must	No need	Unsure	Unsure	No need	Unsure	Unsure	No need
2023-08-10 14:44:56	0	I agree	21	F	2	No	a) No; I received no training.	a) I have no knowledge	e) I absolutely cannot evaluate it.	c)Unsure	b)Mostly Agree	b)Mostly Agree	e)Totally Disagree	d)Mostly Disagree	No	Mostly Agree	Totally Agree	Mostly Agree	Totally Agree	Totally Agree	Totally Agree	Totally Agree	Totally Agree	Totally Agree	Totally Agree	Totally Agree	Totally Agree	Would be good	Definitely should be included	Definitely should be included	Definitely should be included	Definitely should be included	Definitely should be included	Would be good	Definitely should be included	Definitely should be included	Definitely should be included	Definitely should be included	Definitely should be included	Would be good	Definitely should be included	Definitely should be included	Definitely should be included
2023-08-10 14:45:23	0	I agree	21	F	2	Yes	a) No; I received no training.	b) I’ve heard about it but possess no knowledge	b) I think I can mostly evaluate.	b)Mostly Agree	b)Mostly Agree	b)Mostly Agree	b)Mostly Agree	b)Mostly Agree	Yes	Unsure	Mostly Agree	Unsure	Mostly Agree	Unsure	Unsure	Unsure	Mostly Agree	Mostly Agree	Mostly Agree	Mostly Agree	Mostly Agree	Would be good	Would be good	Would be good	Would be good	Would be good	Would be good	Would be good	Would be good	Would be good	Would be good	Would be good	Would be good	Would be good	Would be good	Would be good	Would be good
2023-08-10 14:45:24	0	I agree	21	M	2	No	a) No; I received no training.	d) I am quite knowledgeable	a) I can definitely evaluate it.	c)Unsure	a)Totally Agree	a)Totally Agree	a)Totally Agree	a)Totally Agree	No	Unsure	Mostly Agree	Unsure	Totally Agree	Mostly Agree	Unsure	Totally Agree	Unsure	Totally Agree	Unsure	Totally Agree	Totally Agree	Definitely should be included	Definitely should be included	Would be good	Would be good	Definitely should be included	Definitely should be included	Definitely should be included	Would be good	Would be good	Unsure	Unsure	Would be good	Unsure	Not a must	Unsure	Definitely should be included
2023-08-10 14:45:38	0	I agree	22	M	2	Yes	a) No; I received no training.	d) I am quite knowledgeable	c) I am not sure.	b)Mostly Agree	a)Totally Agree	b)Mostly Agree	b)Mostly Agree	b)Mostly Agree	Yes	Unsure	Mostly Agree	Unsure	Unsure	Unsure	Totally Agree	Mostly Agree	Mostly Agree	Unsure	Unsure	Unsure	Mostly Agree	Definitely should be included	Definitely should be included	Definitely should be included	Definitely should be included	Definitely should be included	Definitely should be included	Definitely should be included	Definitely should be included	Definitely should be included	Definitely should be included	Would be good	Definitely should be included	Definitely should be included	Definitely should be included	Definitely should be included	Definitely should be included
2023-08-10 14:45:41	0	I agree	22	M	2	No	a) No; I received no training.	b) I’ve heard about it but possess no knowledge	b) I think I can mostly evaluate.	b)Mostly Agree	a)Totally Agree	b)Mostly Agree	b)Mostly Agree	d)Mostly Disagree	Yes	Unsure	Mostly Agree	Mostly Disagree	Mostly Agree	Mostly Disagree	Mostly Disagree	Unsure	Mostly Agree	Mostly Agree	Mostly Agree	Mostly Agree	Mostly Agree	Would be good	Would be good	Would be good	Would be good	Would be good	Would be good	Would be good	Would be good	Would be good	Would be good	Would be good	Would be good	Would be good	Would be good	Would be good	Would be good
2023-08-10 14:45:47	0	I agree	21	F	2	Not Sure	c) I attended events such as seminars and presentations.	c) I have partial knowledge	c) I am not sure.	b)Mostly Agree	a)Totally Agree	b)Mostly Agree	b)Mostly Agree	b)Mostly Agree	Yes	Mostly Agree	Totally Agree	Unsure	Mostly Agree	Unsure	Mostly Disagree	Mostly Disagree	Mostly Agree	Unsure	Unsure	Mostly Agree	Mostly Agree	Definitely should be included	Definitely should be included	Definitely should be included	Definitely should be included	Definitely should be included	Definitely should be included	Definitely should be included	Definitely should be included	Definitely should be included	Definitely should be included	Definitely should be included	Definitely should be included	Definitely should be included	Definitely should be included	Definitely should be included	Definitely should be included
2023-08-10 14:46:02	0	I agree	21	F	2	Yes	e) I attended an online training.	b) I’ve heard about it but possess no knowledge	c) I am not sure.	b)Mostly Agree	b)Mostly Agree	b)Mostly Agree	b)Mostly Agree	b)Mostly Agree	Yes	Totally Agree	Unsure	Mostly Agree	Mostly Agree	Mostly Agree	Mostly Agree	Mostly Agree	Mostly Agree	Mostly Agree	Mostly Agree	Unsure	Mostly Agree	Would be good	Would be good	Would be good	Would be good	Would be good	Would be good	Would be good	Would be good	Would be good	Would be good	Would be good	Would be good	Would be good	Would be good	Would be good	Would be good
2023-08-10 14:46:07	0	I agree	20	F	2	Yes	a) No; I received no training.	b) I’ve heard about it but possess no knowledge	b) I think I can mostly evaluate.	a)Totally Agree	b)Mostly Agree	b)Mostly Agree	c)Unsure	c)Unsure	Yes	Mostly Agree	Totally Agree	Unsure	Mostly Agree	Unsure	Mostly Agree	Totally Agree	Totally Agree	Unsure	Unsure	Mostly Agree	Mostly Agree	Definitely should be included	Definitely should be included	Definitely should be included	Definitely should be included	Definitely should be included	Definitely should be included	Definitely should be included	Definitely should be included	Definitely should be included	Definitely should be included	Definitely should be included	Definitely should be included	Definitely should be included	Definitely should be included	Definitely should be included	Definitely should be included
2023-08-10 14:46:08	0	I agree	21	F	2	Not Sure	a) No; I received no training.	c) I have partial knowledge	b) I think I can mostly evaluate.	d)Mostly Disagree	d)Mostly Disagree	d)Mostly Disagree	d)Mostly Disagree	d)Mostly Disagree	No	Totally Agree	Unsure	Totally Agree	Totally Agree	Totally Agree	Totally Agree	Totally Agree	Mostly Agree	Mostly Agree	Mostly Agree	Mostly Agree	Mostly Agree	Would be good	Would be good	Would be good	Would be good	Would be good	Would be good	Would be good	Would be good	Would be good	Would be good	Unsure	Would be good	No need	No need	No need	No need
2023-08-10 14:46:13	0	I agree	21	M	2	No	a) No; I received no training.	c) I have partial knowledge	c) I am not sure.	e)Totally Disagree	b)Mostly Agree	a)Totally Agree	b)Mostly Agree	c)Unsure	Yes	Mostly Disagree	Mostly Agree	Mostly Disagree	Mostly Agree	Mostly Agree	Mostly Disagree	Mostly Agree	Totally Agree	Totally Agree	Totally Agree	Totally Agree	Totally Agree	Would be good	Would be good	Would be good	Would be good	Not a must	Definitely should be included	Definitely should be included	Would be good	Would be good	Unsure	Definitely should be included	Definitely should be included	Would be good	Would be good	Unsure	No need
2023-08-10 14:46:18	0	I agree	20	F	2	Yes	a) No; I received no training.	d) I am quite knowledgeable	b) I think I can mostly evaluate.	d)Mostly Disagree	b)Mostly Agree	b)Mostly Agree	c)Unsure	c)Unsure	Yes	Mostly Agree	Totally Agree	Unsure	Unsure	Mostly Agree	Mostly Agree	Unsure	Mostly Agree	Unsure	Unsure	Mostly Agree	Mostly Agree	Would be good	Unsure	Would be good	Definitely should be included	Would be good	Definitely should be included	Definitely should be included	Would be good	Would be good	Would be good	Unsure	Unsure	Unsure	Would be good	Would be good	Unsure
2023-08-10 14:46:22	0	I agree	20	F	2	Yes	a) No; I received no training.	b) I’ve heard about it but possess no knowledge	c) I am not sure.	b)Mostly Agree	b)Mostly Agree	c)Unsure	c)Unsure	c)Unsure	Yes	Totally Agree	Mostly Agree	Unsure	Mostly Agree	Unsure	Mostly Agree	Mostly Agree	Mostly Agree	Unsure	Mostly Agree	Mostly Agree	Mostly Agree	Would be good	Unsure	Would be good	Unsure	Unsure	Would be good	Would be good	Would be good	Would be good	Would be good	No need	No need	Unsure	No need	Would be good	Not a must
2023-08-10 14:46:31	0	I agree	22	F	2	Yes	a) No; I received no training.	c) I have partial knowledge	c) I am not sure.	c)Unsure	b)Mostly Agree	c)Unsure	c)Unsure	c)Unsure	Yes	Mostly Disagree	Mostly Agree	Unsure	Mostly Agree	Unsure	Mostly Disagree	Mostly Agree	Mostly Agree	Mostly Agree	Mostly Agree	Unsure	Mostly Agree	Definitely should be included	Definitely should be included	Would be good	Unsure	Would be good	Definitely should be included	Unsure	Would be good	Would be good	Would be good	Definitely should be included	Would be good	Would be good	Unsure	Definitely should be included	Unsure
2023-08-10 14:46:42	0	I agree	21	F	2	Yes	a) No; I received no training.	a) I have no knowledge	c) I am not sure.	a)Totally Agree	c)Unsure	c)Unsure	e)Totally Disagree	c)Unsure	No	Totally Agree	Unsure	Totally Agree	Unsure	Totally Agree	Totally Agree	Mostly Agree	Mostly Agree	Mostly Disagree	Mostly Disagree	Mostly Disagree	Mostly Disagree	Would be good	Definitely should be included	Would be good	Would be good	Would be good	Would be good	Would be good	Would be good	Would be good	Would be good	Would be good	Would be good	Would be good	Would be good	Would be good	Would be good
2023-08-10 14:46:47	0	I agree	19	F	2	No	a) No; I received no training.	d) I am quite knowledgeable	b) I think I can mostly evaluate.	b)Mostly Agree	a)Totally Agree	a)Totally Agree	d)Mostly Disagree	c)Unsure	Yes	Mostly Disagree	Mostly Agree	Totally Disagree	Mostly Agree	Mostly Disagree	Mostly Disagree	Mostly Disagree	Mostly Agree	Unsure	Unsure	Mostly Agree	Mostly Agree	Definitely should be included	Definitely should be included	Definitely should be included	Definitely should be included	Definitely should be included	Definitely should be included	Definitely should be included	Definitely should be included	Definitely should be included	Definitely should be included	Definitely should be included	Definitely should be included	Definitely should be included	Definitely should be included	Definitely should be included	Definitely should be included
2023-08-10 14:46:48	0	I agree	19	F	2	Not Sure	a) No; I received no training.	b) I’ve heard about it but possess no knowledge	b) I think I can mostly evaluate.	d)Mostly Disagree	c)Unsure	c)Unsure	d)Mostly Disagree	c)Unsure	Yes	Mostly Disagree	Mostly Agree	Totally Disagree	Mostly Agree	Totally Disagree	Totally Disagree	Unsure	Mostly Agree	Unsure	Unsure	Mostly Agree	Mostly Agree	Would be good	Unsure	Would be good	Would be good	Definitely should be included	Definitely should be included	Definitely should be included	Definitely should be included	Definitely should be included	Definitely should be included	Not a must	Unsure	Would be good	Unsure	Definitely should be included	Unsure
2023-08-10 14:46:51	0	I agree	21	M	2	Not Sure	a) No; I received no training.	b) I’ve heard about it but possess no knowledge	b) I think I can mostly evaluate.	b)Mostly Agree	b)Mostly Agree	b)Mostly Agree	c)Unsure	b)Mostly Agree	Yes	Mostly Agree	Mostly Agree	Unsure	Unsure	Unsure	Mostly Agree	Mostly Agree	Totally Agree	Mostly Agree	Mostly Agree	Mostly Agree	Mostly Agree	Definitely should be included	Definitely should be included	Definitely should be included	Definitely should be included	Definitely should be included	Definitely should be included	Definitely should be included	Definitely should be included	Definitely should be included	Definitely should be included	Definitely should be included	Definitely should be included	Definitely should be included	Definitely should be included	Definitely should be included	Definitely should be included
2023-08-10 14:46:56	0	I agree	19	F	2	No	a) No; I received no training.	b) I’ve heard about it but possess no knowledge	c) I am not sure.	b)Mostly Agree	b)Mostly Agree	b)Mostly Agree	d)Mostly Disagree	c)Unsure	Yes	Unsure	Unsure	Unsure	Unsure	Unsure	Unsure	Mostly Agree	Mostly Agree	Mostly Agree	Unsure	Unsure	Unsure	Would be good	Would be good	Not a must	Not a must	Not a must	Not a must	Would be good	Would be good	Would be good	Would be good	Would be good	Would be good	Would be good	Not a must	Not a must	Not a must
2023-08-10 14:46:57	0	I agree	21	F	2	Not Sure	a) No; I received no training.	c) I have partial knowledge	b) I think I can mostly evaluate.	d)Mostly Disagree	b)Mostly Agree	b)Mostly Agree	c)Unsure	c)Unsure	Yes	Unsure	Mostly Agree	Mostly Agree	Mostly Agree	Mostly Agree	Mostly Agree	Unsure	Mostly Agree	Unsure	Unsure	Mostly Agree	Mostly Agree	Definitely should be included	Would be good	Would be good	Unsure	Would be good	Would be good	Would be good	Definitely should be included	Would be good	Would be good	Definitely should be included	Would be good	Would be good	Would be good	Would be good	Unsure
2023-08-10 14:47:00	0	I agree	20	F	2	Not Sure	a) No; I received no training.	b) I’ve heard about it but possess no knowledge	c) I am not sure.	a)Totally Agree	a)Totally Agree	c)Unsure	b)Mostly Agree	b)Mostly Agree	Yes	Mostly Agree	Mostly Agree	Mostly Agree	Mostly Agree	Mostly Agree	Mostly Agree	Mostly Agree	Mostly Agree	Mostly Agree	Totally Agree	Totally Agree	Totally Agree	Would be good	Unsure	Definitely should be included	Definitely should be included	Would be good	Would be good	Would be good	Would be good	Not a must	Would be good	No need	Would be good	Would be good	No need	Definitely should be included	Unsure
2023-08-10 14:47:11	0	I agree	21	M	2	Yes	a) No; I received no training.	c) I have partial knowledge	a) I can definitely evaluate it.	b)Mostly Agree	d)Mostly Disagree	e)Totally Disagree	b)Mostly Agree	d)Mostly Disagree	No	Totally Agree	Mostly Disagree	Totally Agree	Mostly Disagree	Totally Agree	Totally Agree	Totally Agree	Mostly Disagree	Mostly Disagree	Mostly Disagree	Mostly Disagree	Totally Disagree	Would be good	Would be good	Definitely should be included	Would be good	Would be good	Would be good	Would be good	Not a must	Not a must	Not a must	No need	No need	Would be good	No need	No need	No need
2023-08-10 14:47:15	0	I agree	20	F	2	Yes	a) No; I received no training.	b) I’ve heard about it but possess no knowledge	c) I am not sure.	c)Unsure	b)Mostly Agree	a)Totally Agree	c)Unsure	b)Mostly Agree	Yes	Unsure	Mostly Agree	Mostly Disagree	Unsure	Mostly Disagree	Unsure	Unsure	Mostly Agree	Mostly Agree	Mostly Agree	Mostly Agree	Totally Agree	Would be good	Would be good	Would be good	Would be good	Would be good	Would be good	Would be good	Would be good	Would be good	Would be good	Would be good	Would be good	Would be good	Would be good	Would be good	Would be good
2023-08-10 14:47:30	0	I agree	20	F	2	Yes	a) No; I received no training.	b) I’ve heard about it but possess no knowledge	b) I think I can mostly evaluate.	b)Mostly Agree	a)Totally Agree	b)Mostly Agree	c)Unsure	c)Unsure	Yes	Mostly Disagree	Mostly Agree	Unsure	Mostly Agree	Mostly Disagree	Mostly Disagree	Mostly Agree	Totally Agree	Unsure	Mostly Agree	Mostly Agree	Mostly Agree	Definitely should be included	Definitely should be included	Would be good	Definitely should be included	Would be good	Definitely should be included	Definitely should be included	Definitely should be included	Would be good	Definitely should be included	Not a must	Unsure	Would be good	Unsure	Definitely should be included	Unsure
2023-08-10 14:47:32	0	I agree	21	F	2	Yes	f) Others	d) I am quite knowledgeable	b) I think I can mostly evaluate.	c)Unsure	b)Mostly Agree	b)Mostly Agree	b)Mostly Agree	c)Unsure	No	Mostly Disagree	Totally Agree	Totally Disagree	Totally Agree	Totally Disagree	Mostly Disagree	Unsure	Totally Agree	Totally Agree	Totally Agree	Totally Agree	Totally Agree	Not a must	Not a must	Definitely should be included	Definitely should be included	Definitely should be included	Definitely should be included	Definitely should be included	Definitely should be included	Definitely should be included	Definitely should be included	Definitely should be included	Definitely should be included	Definitely should be included	Definitely should be included	Definitely should be included	Definitely should be included
2023-08-10 14:47:42	0	I agree	21	F	2	Yes	a) No; I received no training.	c) I have partial knowledge	c) I am not sure.	d)Mostly Disagree	b)Mostly Agree	d)Mostly Disagree	b)Mostly Agree	b)Mostly Agree	Yes	Mostly Agree	Mostly Agree	Mostly Agree	Mostly Agree	Mostly Agree	Mostly Agree	Mostly Agree	Mostly Agree	Mostly Agree	Mostly Agree	Mostly Agree	Mostly Agree	Would be good	Would be good	Would be good	Would be good	Would be good	Would be good	Would be good	Would be good	Would be good	Would be good	Would be good	Would be good	Would be good	Would be good	Would be good	Would be good
2023-08-10 14:47:45	0	I agree	21	F	2	Yes	a) No; I received no training.	a) I have no knowledge	d) I generally think that I cannot evaluate.	d)Mostly Disagree	b)Mostly Agree	b)Mostly Agree	a)Totally Agree	b)Mostly Agree	Yes	Totally Agree	Unsure	Totally Agree	Unsure	Totally Agree	Totally Agree	Totally Agree	Mostly Agree	Mostly Disagree	Unsure	Unsure	Mostly Agree	Would be good	Definitely should be included	Definitely should be included	Definitely should be included	Definitely should be included	Definitely should be included	Definitely should be included	Definitely should be included	Would be good	Definitely should be included	No need	Would be good	Would be good	No need	Would be good	Unsure
2023-08-10 14:47:50	0	I agree	19	M	2	Not Sure	a) No; I received no training.	a) I have no knowledge	c) I am not sure.	d)Mostly Disagree	a)Totally Agree	a)Totally Agree	e)Totally Disagree	d)Mostly Disagree	Yes	Totally Agree	Mostly Agree	Totally Agree	Totally Agree	Totally Agree	Totally Agree	Totally Agree	Totally Agree	Mostly Agree	Mostly Agree	Mostly Agree	Mostly Agree	Unsure	Would be good	Would be good	Would be good	Would be good	Would be good	Would be good	Would be good	Would be good	Would be good	Would be good	Would be good	Would be good	Would be good	Would be good	Would be good
2023-08-10 14:47:52	0	I agree	21	M	2	Yes	a) No; I received no training.	b) I’ve heard about it but possess no knowledge	b) I think I can mostly evaluate.	b)Mostly Agree	a)Totally Agree	a)Totally Agree	c)Unsure	c)Unsure	Yes	Mostly Disagree	Totally Disagree	Mostly Agree	Unsure	Mostly Agree	Totally Agree	Mostly Agree	Totally Agree	Totally Agree	Unsure	Unsure	Totally Agree	Definitely should be included	Definitely should be included	Would be good	Unsure	Definitely should be included	Definitely should be included	Would be good	Definitely should be included	Definitely should be included	Definitely should be included	Would be good	Would be good	Would be good	Would be good	Would be good	Would be good
2023-08-10 14:47:54	0	I agree	Anit Roy	F	2	Yes	a) No; I received no training.	c) I have partial knowledge	b) I think I can mostly evaluate.	a)Totally Agree	b)Mostly Agree	a)Totally Agree	c)Unsure	b)Mostly Agree	Yes	Unsure	Totally Agree	Mostly Agree	Totally Agree	Totally Agree	Totally Agree	Mostly Agree	Mostly Agree	Totally Agree	Unsure	Mostly Agree	Totally Agree	Would be good	Would be good	Definitely should be included	Would be good	Definitely should be included	Definitely should be included	Definitely should be included	Definitely should be included	Definitely should be included	Definitely should be included	Would be good	Would be good	Would be good	Unsure	Would be good	Not a must
2023-08-10 14:48:02	0	I agree	21	F	2	Yes	a) No; I received no training.	b) I’ve heard about it but possess no knowledge	c) I am not sure.	b)Mostly Agree	a)Totally Agree	a)Totally Agree	b)Mostly Agree	a)Totally Agree	Yes	Mostly Disagree	Mostly Agree	Unsure	Mostly Agree	Mostly Disagree	Totally Agree	Unsure	Totally Agree	Mostly Agree	Unsure	Mostly Agree	Mostly Agree	Would be good	Would be good	Would be good	Would be good	Would be good	Would be good	Unsure	Unsure	Unsure	Would be good	No need	No need	Would be good	No need	Definitely should be included	Unsure
2023-08-10 14:48:03	0	I agree	19	F	2	No	a) No; I received no training.	b) I’ve heard about it but possess no knowledge	c) I am not sure.	b)Mostly Agree	a)Totally Agree	b)Mostly Agree	c)Unsure	c)Unsure	Yes	Mostly Agree	Unsure	Mostly Agree	Mostly Agree	Mostly Agree	Mostly Agree	Unsure	Mostly Agree	Unsure	Unsure	Unsure	Mostly Agree	Would be good	Would be good	Unsure	Unsure	Would be good	Would be good	Would be good	Would be good	Unsure	Unsure	Would be good	Unsure	Would be good	Unsure	Would be good	Would be good
2023-08-10 14:48:05	0	I agree	22	M	2	No	f) Others	a) I have no knowledge	a) I can definitely evaluate it.	e)Totally Disagree	b)Mostly Agree	b)Mostly Agree	b)Mostly Agree	b)Mostly Agree	Yes	Totally Agree	Mostly Agree	Mostly Agree	Mostly Agree	Mostly Agree	Totally Agree	Totally Agree	Mostly Agree	Mostly Agree	Mostly Agree	Mostly Agree	Mostly Agree	Definitely should be included	Would be good	Would be good	Would be good	Definitely should be included	Would be good	Would be good	Would be good	Would be good	Definitely should be included	Would be good	Definitely should be included	Definitely should be included	Definitely should be included	Would be good	Would be good
2023-08-10 14:48:11	0	I agree	21	M	2	Yes	c) I attended events such as seminars and presentations.	d) I am quite knowledgeable	b) I think I can mostly evaluate.	b)Mostly Agree	b)Mostly Agree	d)Mostly Disagree	b)Mostly Agree	d)Mostly Disagree	Yes	Mostly Disagree	Mostly Agree	Unsure	Mostly Agree	Mostly Disagree	Totally Disagree	Unsure	Mostly Agree	Mostly Disagree	Mostly Agree	Totally Agree	Totally Agree	Would be good	Would be good	Would be good	Would be good	Would be good	Would be good	Would be good	Would be good	Would be good	Would be good	Would be good	Would be good	Would be good	Would be good	Would be good	Would be good
2023-08-10 14:48:22	0	I agree	21	M	2	Yes	a) No; I received no training.	c) I have partial knowledge	b) I think I can mostly evaluate.	b)Mostly Agree	b)Mostly Agree	c)Unsure	c)Unsure	b)Mostly Agree	No	Totally Agree	Mostly Agree	Unsure	Mostly Agree	Mostly Agree	Totally Agree	Unsure	Mostly Agree	Unsure	Mostly Agree	Mostly Agree	Mostly Agree	Would be good	Definitely should be included	Definitely should be included	Definitely should be included	Definitely should be included	Definitely should be included	Definitely should be included	Would be good	Definitely should be included	Definitely should be included	Would be good	Would be good	Would be good	Definitely should be included	Definitely should be included	Would be good
2023-08-10 14:48:23	0	I agree	Salma Fathima M	F	2	Yes	a) No; I received no training.	c) I have partial knowledge	c) I am not sure.	c)Unsure	b)Mostly Agree	c)Unsure	c)Unsure	b)Mostly Agree	No	Mostly Agree	Mostly Agree	Mostly Agree	Mostly Agree	Unsure	Mostly Agree	Unsure	Mostly Agree	Mostly Disagree	Mostly Disagree	Mostly Agree	Mostly Agree	Would be good	Would be good	Would be good	Would be good	Would be good	Would be good	Would be good	Would be good	Would be good	Would be good	Unsure	Would be good	Unsure	Unsure	Would be good	Unsure
2023-08-10 14:48:28	0	I agree	21	F	2	Yes	a) No; I received no training.	c) I have partial knowledge	b) I think I can mostly evaluate.	b)Mostly Agree	a)Totally Agree	b)Mostly Agree	a)Totally Agree	a)Totally Agree	Yes	Mostly Agree	Unsure	Totally Agree	Unsure	Totally Agree	Totally Agree	Mostly Agree	Unsure	Mostly Agree	Mostly Agree	Unsure	Mostly Agree	Would be good	Would be good	Definitely should be included	Unsure	Definitely should be included	Would be good	Definitely should be included	Unsure	Would be good	Definitely should be included	Would be good	Definitely should be included	Would be good	Definitely should be included	Would be good	Unsure
2023-08-10 14:48:32	0	I agree	20	F	2	Yes	a) No; I received no training.	c) I have partial knowledge	c) I am not sure.	b)Mostly Agree	a)Totally Agree	b)Mostly Agree	c)Unsure	c)Unsure	Yes	Mostly Agree	Totally Agree	Unsure	Totally Agree	Unsure	Mostly Agree	Mostly Agree	Totally Agree	Mostly Agree	Mostly Agree	Mostly Agree	Mostly Agree	Definitely should be included	Would be good	Would be good	Would be good	Definitely should be included	Definitely should be included	Definitely should be included	Definitely should be included	Would be good	Would be good	Unsure	Unsure	Would be good	Unsure	Would be good	Definitely should be included
2023-08-10 14:48:51	0	I agree	21	M	2	Yes	f) Others	b) I’ve heard about it but possess no knowledge	a) I can definitely evaluate it.	a)Totally Agree	a)Totally Agree	c)Unsure	c)Unsure	d)Mostly Disagree	Yes	Mostly Agree	Unsure	Mostly Agree	Unsure	Mostly Agree	Totally Agree	Totally Agree	Mostly Agree	Mostly Disagree	Unsure	Mostly Disagree	Mostly Disagree	Would be good	Definitely should be included	Unsure	Would be good	Definitely should be included	Definitely should be included	Definitely should be included	Unsure	Unsure	Would be good	No need	No need	Unsure	No need	Would be good	Unsure
2023-08-10 14:48:54	0	I agree	21	M	2	Not Sure	c) I attended events such as seminars and presentations.	b) I’ve heard about it but possess no knowledge	c) I am not sure.	d)Mostly Disagree	a)Totally Agree	a)Totally Agree	b)Mostly Agree	b)Mostly Agree	Yes	Mostly Agree	Mostly Agree	Unsure	Mostly Disagree	Mostly Agree	Totally Agree	Unsure	Mostly Agree	Mostly Agree	Totally Disagree	Mostly Disagree	Mostly Agree	Definitely should be included	Would be good	Would be good	Definitely should be included	Would be good	Would be good	Not a must	Definitely should be included	Would be good	Would be good	Unsure	Would be good	Would be good	Definitely should be included	Would be good	No need
2023-08-10 14:48:54	0	I agree	21 years	M	2	Not Sure	a) No; I received no training.	c) I have partial knowledge	d) I generally think that I cannot evaluate.	b)Mostly Agree	a)Totally Agree	b)Mostly Agree	b)Mostly Agree	b)Mostly Agree	Yes	Totally Agree	Unsure	Unsure	Mostly Agree	Mostly Agree	Mostly Agree	Mostly Agree	Mostly Agree	Mostly Agree	Unsure	Unsure	Mostly Agree	Definitely should be included	Definitely should be included	Definitely should be included	Definitely should be included	Definitely should be included	Definitely should be included	Definitely should be included	Definitely should be included	Definitely should be included	Definitely should be included	Definitely should be included	Definitely should be included	Definitely should be included	Would be good	Would be good	Unsure
2023-08-10 14:48:56	0	I agree	20	F	2	No	a) No; I received no training.	c) I have partial knowledge	c) I am not sure.	b)Mostly Agree	b)Mostly Agree	d)Mostly Disagree	c)Unsure	d)Mostly Disagree	No	Mostly Agree	Mostly Agree	Totally Agree	Mostly Disagree	Totally Agree	Totally Agree	Unsure	Unsure	Mostly Agree	Mostly Agree	Mostly Disagree	Mostly Agree	Not a must	Unsure	Would be good	Would be good	Would be good	Would be good	Not a must	Not a must	Unsure	Would be good	Would be good	Unsure	Would be good	Not a must	Not a must	Unsure
2023-08-10 14:49:00	0	I agree	19	M	2	No	a) No; I received no training.	a) I have no knowledge	d) I generally think that I cannot evaluate.	d)Mostly Disagree	c)Unsure	c)Unsure	c)Unsure	d)Mostly Disagree	No	Unsure	Unsure	Unsure	Mostly Agree	Mostly Agree	Totally Agree	Mostly Disagree	Mostly Agree	Unsure	Mostly Disagree	Mostly Disagree	Mostly Disagree	Definitely should be included	Would be good	Unsure	Unsure	Unsure	Unsure	Would be good	Unsure	Unsure	Unsure	Would be good	Would be good	Would be good	Unsure	Unsure	Unsure
2023-08-10 14:49:02	0	I agree	23	M	2	No	a) No; I received no training.	c) I have partial knowledge	c) I am not sure.	e)Totally Disagree	b)Mostly Agree	d)Mostly Disagree	c)Unsure	d)Mostly Disagree	No	Totally Agree	Totally Agree	Mostly Agree	Totally Agree	Totally Agree	Totally Agree	Mostly Agree	Unsure	Totally Disagree	Mostly Disagree	Mostly Disagree	Unsure	Would be good	Definitely should be included	Would be good	Would be good	Would be good	Would be good	Would be good	Would be good	Would be good	Would be good	Would be good	Would be good	Would be good	Would be good	Would be good	Would be good
2023-08-10 14:49:02	0	I agree	22	M	2	Yes	f) Others	d) I am quite knowledgeable	b) I think I can mostly evaluate.	c)Unsure	a)Totally Agree	a)Totally Agree	b)Mostly Agree	c)Unsure	Yes	Unsure	Totally Agree	Totally Disagree	Totally Agree	Mostly Agree	Totally Agree	Totally Agree	Mostly Agree	Mostly Agree	Mostly Agree	Mostly Agree	Totally Agree	Definitely should be included	Definitely should be included	Definitely should be included	Definitely should be included	Definitely should be included	Definitely should be included	Would be good	Definitely should be included	Unsure	Definitely should be included	Unsure	Definitely should be included	Definitely should be included	Definitely should be included	Definitely should be included	Definitely should be included
2023-08-10 14:49:04	0	I agree	Aditya U Nair	M	2	Not Sure	a) No; I received no training.	b) I’ve heard about it but possess no knowledge	b) I think I can mostly evaluate.	b)Mostly Agree	b)Mostly Agree	b)Mostly Agree	c)Unsure	c)Unsure	No	Unsure	Mostly Agree	Unsure	Mostly Agree	Unsure	Mostly Agree	Mostly Agree	Mostly Agree	Mostly Agree	Mostly Agree	Mostly Agree	Mostly Agree	Unsure	Unsure	Would be good	Would be good	Would be good	Would be good	Would be good	Would be good	Unsure	Unsure	Unsure	Unsure	Would be good	Unsure	Unsure	Unsure
2023-08-10 14:49:11	0	I agree	21	F	2	Yes	a) No; I received no training.	c) I have partial knowledge	c) I am not sure.	b)Mostly Agree	a)Totally Agree	b)Mostly Agree	c)Unsure	b)Mostly Agree	No	Totally Agree	Mostly Agree	Mostly Agree	Unsure	Totally Agree	Totally Agree	Mostly Agree	Totally Agree	Unsure	Unsure	Unsure	Mostly Agree	Would be good	Unsure	Would be good	Would be good	Would be good	Unsure	Unsure	Unsure	Would be good	Unsure	Unsure	Would be good	Would be good	No need	Unsure	Unsure
2023-08-10 14:49:28	0	I agree	21	F	2	Yes	a) No; I received no training.	b) I’ve heard about it but possess no knowledge	d) I generally think that I cannot evaluate.	c)Unsure	b)Mostly Agree	c)Unsure	c)Unsure	c)Unsure	No	Mostly Agree	Mostly Agree	Mostly Agree	Mostly Agree	Mostly Agree	Totally Agree	Mostly Agree	Mostly Agree	Mostly Agree	Mostly Agree	Mostly Agree	Mostly Agree	Would be good	Not a must	Would be good	Unsure	Unsure	Unsure	Unsure	Would be good	Unsure	Unsure	Unsure	Unsure	Unsure	Unsure	Unsure	Unsure
2023-08-10 14:49:31	0	I agree	20	F	2	Yes	a) No; I received no training.	c) I have partial knowledge	b) I think I can mostly evaluate.	b)Mostly Agree	a)Totally Agree	c)Unsure	d)Mostly Disagree	d)Mostly Disagree	Yes	Mostly Agree	Unsure	Mostly Agree	Unsure	Mostly Agree	Totally Agree	Unsure	Mostly Agree	Unsure	Unsure	Mostly Agree	Mostly Agree	Definitely should be included	Definitely should be included	Would be good	Unsure	Would be good	Would be good	Would be good	Would be good	Unsure	Would be good	Not a must	Unsure	Would be good	Unsure	Would be good	Unsure
2023-08-10 14:49:37	0	I agree	21	F	2	Yes	a) No; I received no training.	a) I have no knowledge	b) I think I can mostly evaluate.	b)Mostly Agree	a)Totally Agree	b)Mostly Agree	c)Unsure	d)Mostly Disagree	Yes	Unsure	Mostly Agree	Mostly Disagree	Mostly Agree	Unsure	Mostly Agree	Mostly Agree	Mostly Agree	Mostly Agree	Mostly Agree	Unsure	Mostly Agree	Definitely should be included	Definitely should be included	Would be good	Would be good	Definitely should be included	Definitely should be included	Definitely should be included	Definitely should be included	Would be good	Would be good	Would be good	Would be good	Unsure	Unsure	Definitely should be included	Unsure
2023-08-10 14:49:57	0	I agree	22	M	2	Yes	a) No; I received no training.	b) I’ve heard about it but possess no knowledge	c) I am not sure.	e)Totally Disagree	a)Totally Agree	c)Unsure	c)Unsure	c)Unsure	Yes	Mostly Disagree	Mostly Agree	Unsure	Mostly Agree	Mostly Agree	Mostly Agree	Unsure	Mostly Agree	Mostly Agree	Totally Agree	Totally Agree	Totally Agree	Unsure	Unsure	Unsure	Unsure	Unsure	Unsure	Unsure	Unsure	Unsure	Unsure	Unsure	Unsure	Unsure	Unsure	Unsure	Unsure
2023-08-10 14:50:08	0	I agree	21	F	2	Not Sure	a) No; I received no training.	c) I have partial knowledge	c) I am not sure.	d)Mostly Disagree	b)Mostly Agree	c)Unsure	c)Unsure	d)Mostly Disagree	Yes	Mostly Agree	Mostly Agree	Unsure	Unsure	Totally Agree	Totally Agree	Mostly Agree	Mostly Agree	Unsure	Unsure	Unsure	Mostly Agree	Would be good	Definitely should be included	Definitely should be included	Would be good	Definitely should be included	Would be good	Would be good	Definitely should be included	Would be good	Would be good	Would be good	Would be good	Would be good	Would be good	Would be good	Would be good
2023-08-10 14:50:16	0	I agree	20	M	2	No	a) No; I received no training.	b) I’ve heard about it but possess no knowledge	c) I am not sure.	b)Mostly Agree	b)Mostly Agree	e)Totally Disagree	b)Mostly Agree	d)Mostly Disagree	No	Totally Agree	Unsure	Mostly Agree	Mostly Agree	Totally Agree	Totally Agree	Mostly Agree	Unsure	Mostly Disagree	Mostly Disagree	Mostly Disagree	Mostly Agree	Unsure	Unsure	Unsure	Unsure	Unsure	Unsure	Unsure	Unsure	Unsure	Unsure	Unsure	Unsure	Unsure	Unsure	Unsure	Unsure
2023-08-10 14:50:21	0	I agree	22	F	2	No	a) No; I received no training.	b) I’ve heard about it but possess no knowledge	c) I am not sure.	b)Mostly Agree	b)Mostly Agree	c)Unsure	c)Unsure	c)Unsure	Yes	Mostly Agree	Mostly Agree	Unsure	Mostly Agree	Mostly Agree	Mostly Agree	Unsure	Mostly Agree	Mostly Agree	Unsure	Mostly Agree	Unsure	Definitely should be included	Definitely should be included	Would be good	Would be good	Unsure	Would be good	Would be good	Would be good	Would be good	Would be good	Would be good	Would be good	Unsure	Would be good	Would be good	Unsure
2023-08-10 14:50:22	0	I agree	21	F	2	Yes	a) No; I received no training.	b) I’ve heard about it but possess no knowledge	c) I am not sure.	c)Unsure	b)Mostly Agree	b)Mostly Agree	b)Mostly Agree	b)Mostly Agree	Yes	Mostly Agree	Mostly Agree	Unsure	Unsure	Unsure	Mostly Agree	Unsure	Mostly Agree	Unsure	Unsure	Mostly Agree	Mostly Agree	Would be good	Would be good	Would be good	Would be good	Would be good	Would be good	Would be good	Would be good	Would be good	Would be good	Would be good	Would be good	Would be good	Would be good	Would be good	Would be good
2023-08-10 14:50:52	0	I agree	20	F	2	Not Sure	b) I took it as an elective course.	b) I’ve heard about it but possess no knowledge	b) I think I can mostly evaluate.	b)Mostly Agree	a)Totally Agree	a)Totally Agree	c)Unsure	c)Unsure	Yes	Unsure	Mostly Agree	Unsure	Mostly Agree	Unsure	Unsure	Unsure	Mostly Agree	Mostly Agree	Mostly Agree	Mostly Agree	Mostly Agree	Would be good	Would be good	Would be good	Would be good	Would be good	Would be good	Would be good	Would be good	Would be good	Would be good	Would be good	Would be good	Would be good	Would be good	Would be good	Would be good
2023-08-10 14:50:53	0	I agree	20	F	2	No	a) No; I received no training.	c) I have partial knowledge	b) I think I can mostly evaluate.	b)Mostly Agree	b)Mostly Agree	c)Unsure	c)Unsure	c)Unsure	Yes	Mostly Agree	Mostly Agree	Unsure	Unsure	Unsure	Mostly Agree	Unsure	Mostly Agree	Mostly Agree	Mostly Agree	Mostly Agree	Mostly Agree	Unsure	Would be good	Unsure	Would be good	Unsure	Unsure	Would be good	Would be good	Would be good	Would be good	Unsure	Unsure	Would be good	Would be good	Would be good	Unsure
2023-08-10 14:50:56	0	I agree	21	M	2	Not Sure	a) No; I received no training.	c) I have partial knowledge	b) I think I can mostly evaluate.	d)Mostly Disagree	a)Totally Agree	a)Totally Agree	c)Unsure	b)Mostly Agree	Yes	Totally Disagree	Totally Agree	Mostly Agree	Unsure	Mostly Agree	Mostly Agree	Mostly Agree	Totally Agree	Totally Agree	Totally Agree	Totally Agree	Totally Agree	Definitely should be included	Definitely should be included	Definitely should be included	Definitely should be included	Definitely should be included	Definitely should be included	Definitely should be included	Definitely should be included	Definitely should be included	Definitely should be included	Definitely should be included	Definitely should be included	Definitely should be included	Definitely should be included	Definitely should be included	Definitely should be included
2023-08-10 14:51:06	0	I agree	20	F	2	Yes	a) No; I received no training.	b) I’ve heard about it but possess no knowledge	e) I absolutely cannot evaluate it.	e)Totally Disagree	b)Mostly Agree	b)Mostly Agree	d)Mostly Disagree	c)Unsure	Yes	Unsure	Mostly Disagree	Mostly Agree	Unsure	Mostly Agree	Mostly Agree	Mostly Agree	Unsure	Unsure	Unsure	Unsure	Mostly Agree	Definitely should be included	Definitely should be included	Definitely should be included	Definitely should be included	Definitely should be included	Definitely should be included	Definitely should be included	Definitely should be included	Definitely should be included	Definitely should be included	Definitely should be included	Definitely should be included	Definitely should be included	Definitely should be included	Definitely should be included	Definitely should be included
2023-08-10 14:51:12	0	I agree	22	F	2	No	a) No; I received no training.	b) I’ve heard about it but possess no knowledge	c) I am not sure.	d)Mostly Disagree	a)Totally Agree	b)Mostly Agree	d)Mostly Disagree	b)Mostly Agree	Yes	Mostly Agree	Totally Agree	Mostly Agree	Unsure	Unsure	Mostly Agree	Unsure	Mostly Agree	Unsure	Mostly Agree	Mostly Agree	Mostly Agree	Would be good	Unsure	Unsure	Unsure	Definitely should be included	Definitely should be included	Unsure	Unsure	No need	No need	No need	No need	Not a must	Unsure	Definitely should be included	Definitely should be included
2023-08-10 14:51:16	0	I agree	21	M	2	Yes	a) No; I received no training.	b) I’ve heard about it but possess no knowledge	c) I am not sure.	e)Totally Disagree	c)Unsure	e)Totally Disagree	a)Totally Agree	d)Mostly Disagree	Yes	Mostly Disagree	Mostly Disagree	Mostly Agree	Unsure	Totally Agree	Totally Agree	Totally Agree	Unsure	Totally Disagree	Totally Disagree	Mostly Agree	Totally Agree	Definitely should be included	Definitely should be included	Not a must	Not a must	Unsure	No need	No need	Definitely should be included	Unsure	Unsure	Unsure	Definitely should be included	Definitely should be included	No need	No need	No need
2023-08-10 14:51:24	0	I agree	20	F	2	No	a) No; I received no training.	b) I’ve heard about it but possess no knowledge	a) I can definitely evaluate it.	a)Totally Agree	c)Unsure	c)Unsure	a)Totally Agree	d)Mostly Disagree	Yes	Unsure	Mostly Agree	Unsure	Unsure	Unsure	Unsure	Unsure	Unsure	Unsure	Unsure	Unsure	Unsure	Unsure	Unsure	Unsure	Unsure	Unsure	Unsure	Unsure	Unsure	Unsure	Unsure	Unsure	Unsure	Unsure	Unsure	Unsure	Unsure
2023-08-10 14:51:27	0	I agree	20	F	2	No	a) No; I received no training.	b) I’ve heard about it but possess no knowledge	b) I think I can mostly evaluate.	d)Mostly Disagree	b)Mostly Agree	c)Unsure	d)Mostly Disagree	d)Mostly Disagree	Yes	Mostly Disagree	Mostly Agree	Unsure	Mostly Agree	Unsure	Unsure	Mostly Agree	Mostly Agree	Mostly Agree	Mostly Agree	Mostly Agree	Mostly Agree	Would be good	Would be good	Would be good	Unsure	Unsure	Would be good	Definitely should be included	Definitely should be included	Definitely should be included	Would be good	Unsure	Unsure	Unsure	Unsure	Would be good	Unsure
2023-08-10 14:51:34	0	I agree	22	F	2	Not Sure	a) No; I received no training.	b) I’ve heard about it but possess no knowledge	c) I am not sure.	c)Unsure	b)Mostly Agree	c)Unsure	c)Unsure	c)Unsure	Yes	Mostly Agree	Totally Agree	Mostly Disagree	Mostly Disagree	Unsure	Totally Agree	Unsure	Mostly Agree	Mostly Agree	Mostly Agree	Unsure	Mostly Agree	Would be good	Would be good	Would be good	Unsure	Definitely should be included	Definitely should be included	Definitely should be included	Definitely should be included	Definitely should be included	Definitely should be included	Definitely should be included	Definitely should be included	Would be good	Unsure	Definitely should be included	Definitely should be included
2023-08-10 14:51:41	0	I agree	21	F	2	Yes	a) No; I received no training.	c) I have partial knowledge	d) I generally think that I cannot evaluate.	d)Mostly Disagree	a)Totally Agree	a)Totally Agree	c)Unsure	d)Mostly Disagree	Yes	Totally Agree	Mostly Agree	Unsure	Mostly Agree	Mostly Agree	Totally Agree	Totally Agree	Mostly Agree	Mostly Disagree	Unsure	Mostly Agree	Mostly Agree	Would be good	Definitely should be included	No need	Would be good	Would be good	Unsure	Would be good	Would be good	Would be good	Unsure	Would be good	Would be good	Unsure	Not a must	Would be good	Unsure
2023-08-10 14:51:48	0	I agree	21	F	2	Not Sure	a) No; I received no training.	a) I have no knowledge	c) I am not sure.	b)Mostly Agree	b)Mostly Agree	c)Unsure	c)Unsure	c)Unsure	Yes	Unsure	Mostly Agree	Unsure	Mostly Agree	Unsure	Totally Agree	Mostly Agree	Mostly Agree	Unsure	Unsure	Unsure	Mostly Agree	Definitely should be included	Definitely should be included	Definitely should be included	Would be good	Would be good	Definitely should be included	Would be good	Would be good	Would be good	Would be good	Unsure	Unsure	Unsure	Unsure	Unsure	Unsure
2023-08-10 14:51:52	0	I agree	23	F	2	Not Sure	a) No; I received no training.	c) I have partial knowledge	c) I am not sure.	d)Mostly Disagree	a)Totally Agree	d)Mostly Disagree	c)Unsure	c)Unsure	Yes	Unsure	Mostly Agree	Unsure	Mostly Agree	Totally Agree	Totally Agree	Mostly Agree	Mostly Agree	Unsure	Unsure	Unsure	Totally Agree	No need	No need	No need	Would be good	Would be good	Unsure	No need	No need	No need	Would be good	Would be good	No need	No need	No need	Would be good	No need
2023-08-10 14:52:05	0	I agree	21	F	2	No	a) No; I received no training.	c) I have partial knowledge	c) I am not sure.	d)Mostly Disagree	a)Totally Agree	c)Unsure	d)Mostly Disagree	d)Mostly Disagree	Yes	Mostly Disagree	Mostly Agree	Mostly Disagree	Mostly Agree	Mostly Agree	Mostly Agree	Mostly Agree	Mostly Agree	Mostly Agree	Mostly Agree	Mostly Agree	Mostly Agree	Would be good	Would be good	Would be good	Would be good	Would be good	Would be good	Would be good	Would be good	Would be good	Would be good	Would be good	Would be good	Would be good	Would be good	Would be good	Would be good
2023-08-10 14:52:30	0	I agree	20	F	2	Yes	a) No; I received no training.	b) I’ve heard about it but possess no knowledge	c) I am not sure.	d)Mostly Disagree	b)Mostly Agree	c)Unsure	d)Mostly Disagree	c)Unsure	Yes	Totally Agree	Mostly Agree	Totally Agree	Unsure	Totally Agree	Totally Agree	Mostly Agree	Totally Agree	Totally Agree	Unsure	Mostly Agree	Mostly Agree	Definitely should be included	Would be good	Would be good	Definitely should be included	Definitely should be included	Definitely should be included	Definitely should be included	Definitely should be included	Would be good	Definitely should be included	Definitely should be included	Definitely should be included	Would be good	Unsure	Would be good	No need
2023-08-10 14:52:30	0	I agree	21	F	2	Yes	a) No; I received no training.	b) I’ve heard about it but possess no knowledge	b) I think I can mostly evaluate.	d)Mostly Disagree	a)Totally Agree	b)Mostly Agree	c)Unsure	d)Mostly Disagree	Yes	Mostly Agree	Totally Agree	Mostly Agree	Totally Agree	Totally Agree	Totally Agree	Totally Agree	Totally Agree	Totally Agree	Mostly Agree	Mostly Agree	Totally Agree	Would be good	Would be good	Definitely should be included	Definitely should be included	Would be good	Would be good	Not a must	Definitely should be included	Not a must	Definitely should be included	Would be good	Would be good	Would be good	Would be good	Would be good	Unsure
2023-08-10 14:53:16	0	I agree	21	M	2	No	a) No; I received no training.	b) I’ve heard about it but possess no knowledge	c) I am not sure.	b)Mostly Agree	a)Totally Agree	b)Mostly Agree	c)Unsure	c)Unsure	Yes	Mostly Agree	Totally Agree	Mostly Disagree	Unsure	Mostly Agree	Mostly Agree	Unsure	Totally Agree	Unsure	Mostly Agree	Unsure	Totally Agree	Would be good	Definitely should be included	Would be good	Unsure	Definitely should be included	Would be good	Would be good	Definitely should be included	Would be good	Unsure	No need	Would be good	Would be good	No need	Definitely should be included	Unsure
2023-08-10 14:53:30	0	I agree	20	F	2	Yes	a) No; I received no training.	b) I’ve heard about it but possess no knowledge	c) I am not sure.	d)Mostly Disagree	b)Mostly Agree	b)Mostly Agree	c)Unsure	c)Unsure	Yes	Unsure	Mostly Agree	Mostly Agree	Mostly Agree	Unsure	Mostly Agree	Mostly Agree	Mostly Agree	Mostly Agree	Mostly Agree	Mostly Agree	Mostly Agree	Definitely should be included	Definitely should be included	Would be good	Would be good	Would be good	Definitely should be included	Definitely should be included	Definitely should be included	Would be good	Would be good	Would be good	Would be good	Would be good	Definitely should be included	Would be good	Unsure
2023-08-10 14:54:02	0	I agree	22	F	2	No	a) No; I received no training.	c) I have partial knowledge	c) I am not sure.	e)Totally Disagree	a)Totally Agree	c)Unsure	c)Unsure	b)Mostly Agree	Yes	Unsure	Mostly Agree	Unsure	Unsure	Unsure	Mostly Agree	Mostly Disagree	Mostly Agree	Unsure	Unsure	Mostly Agree	Mostly Agree	Definitely should be included	Would be good	Would be good	Would be good	Would be good	Would be good	Would be good	Would be good	Would be good	Would be good	Would be good	Would be good	Would be good	Would be good	Would be good	Unsure
2023-08-10 14:55:48	0	I agree	20	M	2	Not Sure	f) Others	d) I am quite knowledgeable	c) I am not sure.	d)Mostly Disagree	a)Totally Agree	c)Unsure	b)Mostly Agree	b)Mostly Agree	Yes	Mostly Disagree	Mostly Agree	Unsure	Mostly Disagree	Mostly Disagree	Mostly Disagree	Mostly Agree	Totally Agree	Unsure	Unsure	Totally Agree	Totally Agree	Would be good	Would be good	Unsure	Not a must	Not a must	Would be good	Would be good	Would be good	Not a must	Not a must	Definitely should be included	Unsure	Unsure	Would be good	Would be good	No need
2023-08-10 14:57:46	0	I agree	21	F	2	Not Sure	a) No; I received no training.	c) I have partial knowledge	b) I think I can mostly evaluate.	a)Totally Agree	a)Totally Agree	c)Unsure	c)Unsure	c)Unsure	No	Totally Agree	Mostly Agree	Mostly Agree	Mostly Agree	Totally Agree	Mostly Agree	Mostly Agree	Mostly Agree	Totally Disagree	Mostly Agree	Mostly Agree	Mostly Agree	Would be good	Unsure	Would be good	Would be good	Would be good	Would be good	Unsure	Would be good	Would be good	Would be good	No need	Unsure	Not a must	Not a must	Unsure	Not a must
2023-08-10 15:00:23	0	I agree	20	F	2	Yes	a) No; I received no training.	b) I’ve heard about it but possess no knowledge	b) I think I can mostly evaluate.	d)Mostly Disagree	b)Mostly Agree	c)Unsure	d)Mostly Disagree	c)Unsure	Yes	Totally Agree	Unsure	Mostly Agree	Mostly Agree	Totally Agree	Mostly Agree	Unsure	Mostly Agree	Mostly Agree	Totally Agree	Totally Agree	Totally Agree	Definitely should be included	Would be good	Unsure	Not a must	Would be good	Would be good	No need	Would be good	Would be good	Would be good	Definitely should be included	Definitely should be included	Unsure	Not a must	Definitely should be included	Not a must
2023-08-10 15:05:06	0	I agree	21	F	2	Yes	a) No; I received no training.	b) I’ve heard about it but possess no knowledge	c) I am not sure.	b)Mostly Agree	a)Totally Agree	c)Unsure	b)Mostly Agree	d)Mostly Disagree	Yes	Totally Agree	Mostly Agree	Mostly Agree	Unsure	Totally Agree	Mostly Agree	Unsure	Unsure	Unsure	Unsure	Mostly Agree	Unsure	Would be good	Definitely should be included	Definitely should be included	Definitely should be included	Definitely should be included	Definitely should be included	Unsure	Unsure	Unsure	Unsure	Unsure	Unsure	Unsure	Not a must	Unsure	Unsure
2023-08-10 17:15:48	0	I disagree	19	M	1	Not Sure	a) No; I received no training.	b) I’ve heard about it but possess no knowledge	d) I generally think that I cannot evaluate.	d)Mostly Disagree	a)Totally Agree	c)Unsure	d)Mostly Disagree	c)Unsure	No	Unsure	Mostly Agree	Mostly Agree	Mostly Disagree	Mostly Agree	Mostly Agree	Unsure	Mostly Agree	Unsure	Totally Agree	Totally Agree	Totally Agree	Would be good	Definitely should be included	Would be good	Definitely should be included	Would be good	Definitely should be included	Definitely should be included	Definitely should be included	Definitely should be included	Definitely should be included	Would be good	Would be good	Would be good	Would be good	Definitely should be included	Unsure
2023-08-10 17:59:37	0	I agree	21	F	2	No	a) No; I received no training.	c) I have partial knowledge	c) I am not sure.	a)Totally Agree	a)Totally Agree	c)Unsure	c)Unsure	c)Unsure	Yes	Totally Agree	Totally Agree	Mostly Agree	Mostly Agree	Totally Agree	Totally Agree	Mostly Agree	Mostly Agree	Mostly Agree	Mostly Agree	Mostly Agree	Mostly Agree	Definitely should be included	Definitely should be included	Definitely should be included	Would be good	Definitely should be included	Definitely should be included	Definitely should be included	Definitely should be included	Definitely should be included	Definitely should be included	Definitely should be included	Definitely should be included	Definitely should be included	Would be good	Would be good	Unsure
2023-08-10 19:45:23	0	I agree	25	F	5	No	a) No; I received no training.	a) I have no knowledge	c) I am not sure.	c)Unsure	c)Unsure	d)Mostly Disagree	c)Unsure	c)Unsure	No	Totally Agree	Unsure	Unsure	Mostly Agree	Unsure	Mostly Agree	Mostly Agree	Unsure	Unsure	Unsure	Mostly Agree	Mostly Agree	Definitely should be included	Definitely should be included	Would be good	Would be good	Definitely should be included	Definitely should be included	Definitely should be included	Definitely should be included	Would be good	Would be good	Would be good	Would be good	Would be good	Would be good	Would be good	Would be good
2023-08-10 20:28:01	0	I agree	2	M	5	Not Sure	a) No; I received no training.	a) I have no knowledge	a) I can definitely evaluate it.	e)Totally Disagree	e)Totally Disagree	d)Mostly Disagree	d)Mostly Disagree	e)Totally Disagree	No	Unsure	Unsure	Mostly Disagree	Totally Disagree	Mostly Disagree	Totally Disagree	Totally Disagree	Mostly Disagree	Mostly Disagree	Totally Disagree	Mostly Disagree	Mostly Disagree	Would be good	Not a must	No need	Not a must	No need	Not a must	No need	Not a must	No need	Not a must	Not a must	Not a must	Not a must	Not a must	Unsure	Not a must
2023-08-10 21:37:28	0	I agree	25	F	5	Not Sure	a) No; I received no training.	b) I’ve heard about it but possess no knowledge	c) I am not sure.	c)Unsure	b)Mostly Agree	c)Unsure	d)Mostly Disagree	d)Mostly Disagree	Yes	Unsure	Mostly Agree	Unsure	Mostly Agree	Unsure	Mostly Agree	Unsure	Mostly Agree	Unsure	Unsure	Unsure	Unsure	Definitely should be included	Would be good	Would be good	Would be good	Would be good	Would be good	Would be good	Would be good	Would be good	Would be good	Would be good	Would be good	Would be good	Would be good	Definitely should be included	Would be good
2023-08-11 11:05:09	0	I agree	24	M	5	Yes	f) Others	d) I am quite knowledgeable	b) I think I can mostly evaluate.	c)Unsure	b)Mostly Agree	b)Mostly Agree	c)Unsure	c)Unsure	Yes	Mostly Disagree	Totally Agree	Mostly Disagree	Mostly Agree	Totally Disagree	Unsure	Unsure	Mostly Agree	Unsure	Unsure	Mostly Agree	Mostly Agree	Would be good	Would be good	Would be good	Would be good	Would be good	Would be good	Would be good	Would be good	Would be good	Would be good	Would be good	Would be good	Would be good	Would be good	Would be good	Would be good
